# Supplementary material for: Genome-Wide Analysis of lncRNA and mRNA Expression in the Uterus of Laying Hens during Aging
Source: Genes (Basel). 2023 Mar 3;14(3):639. doi: 10.3390/genes14030639 (PMC10048286; doi:10.3390/genes14030639)
Supplement: Supplementary file 1 [file genes-14-00639-s001.zip]

Archive with 3 entries (3 files):
- Supplementary figures.pdf
- Supplementary file S1.pdf
- Supplementary tables.xlsx
