# Supplementary material for: Genome-Wide Analysis of lncRNA and mRNA Expression in the Uterus of Laying Hens during Aging
Source: Genes (Basel). 2023 Mar 3;14(3):639. doi: 10.3390/genes14030639 (PMC10048286; doi:10.3390/genes14030639)
Supplement: Supplementary file 1 [file genes-14-00639-s001.zip › Supplementary tables.xlsx]

## Sheet: Table S1
Table S1 Differential expression of lncRNAs in eggshell gland tissues
transcript_id	readcount_O	readcount_Y	log2FoldChange	regulation	pval	significant
TCONS_01741999	97.0251	23.5783	2.0409	up	6.3661e-08	TRUE
TCONS_01881907	643.292	197.62	1.7027	up	4.5417e-07	TRUE
TCONS_03123639	130.087	12.3115	3.4014	up	5.8878e-07	TRUE
TCONS_00181492	408.096	108.487	1.9114	up	1.7786e-06	TRUE
TCONS_00862230	28.908	2.26156	3.6761	up	1.1044e-05	TRUE
TCONS_03323652	203.729	56.3017	1.8554	up	1.5501e-05	TRUE
TCONS_03258300	904.764	89.2851	3.3411	up	1.6648e-05	TRUE
TCONS_03192600	76.0036	237.391	-1.6431	down	2.7266e-05	TRUE
TCONS_02460419	16.7388	60.5896	-1.8559	down	2.8164e-05	TRUE
TCONS_02845054	13.5596	1.88294	2.8483	up	6.3427e-05	TRUE
TCONS_04351227	22.6466	2.04088	3.472	up	9.437e-05	TRUE
TCONS_03018542	7.18929	0.206738	5.12	up	0.00012368	TRUE
TCONS_03234147	587.161	83.7262	2.81	up	0.00016022	TRUE
TCONS_02608761	11.4315	0.233182	5.6154	up	0.00016761	TRUE
TCONS_01162696	46.9689	115.45	-1.2975	down	0.00024887	TRUE
TCONS_03750071	48.3589	17.846	1.4382	up	0.00028292	TRUE
TCONS_01909696	38.9796	93.4895	-1.2621	down	0.0003493	TRUE
TCONS_01093310	22.9018	5.47901	2.0635	up	0.00037116	TRUE
TCONS_00041803	18.8247	4.638	2.0211	up	0.00052545	TRUE
TCONS_03775965	11.0678	1.46883	2.9136	up	0.00074511	TRUE
TCONS_02542185	6.38427	0	Inf	up	0.0007545	TRUE
TCONS_03119618	13.1006	55.7994	-2.0906	down	0.00092158	TRUE
TCONS_01661432	108.927	15.0222	2.8582	down	0.0010455	TRUE
TCONS_03968192	1.4887	9.64591	-2.6959	down	0.0011341	TRUE
TCONS_03406688	14.7668	57.1063	-1.9513	down	0.0014567	TRUE
TCONS_04333493	63.6	12.2169	2.3801	up	0.0016326	TRUE
TCONS_03237388	140.758	37.1398	1.9222	up	0.0017818	TRUE
TCONS_02402859	66.1855	28.9307	1.1939	up	0.0019802	TRUE
TCONS_04382499	7.86734	25.0089	-1.6685	down	0.0024749	TRUE
TCONS_02891589	31.6564	70.4731	-1.1546	down	0.0025146	TRUE
TCONS_00948138	37.5233	102.046	-1.4434	down	0.0025224	TRUE
TCONS_02703088	2024.56	1012.93	0.99908	up	0.0027905	TRUE
TCONS_01443812	23.5419	8.56008	1.4595	up	0.0028383	TRUE
TCONS_03648098	31.8904	12.735	1.3243	up	0.0028624	TRUE
TCONS_03762785	21.8695	7.58473	1.5277	up	0.0030385	TRUE
TCONS_04538352	35.3622	6.09175	2.5373	up	0.0032222	TRUE
TCONS_01702463	6.12625	0.399292	3.9395	up	0.0036823	TRUE
TCONS_01202028	3.79975	0	Inf	up	0.0038952	TRUE
TCONS_02618541	23.307	6.21188	1.9077	up	0.0041306	TRUE
TCONS_02515112	11.7286	2.85963	2.0361	up	0.0042722	TRUE
TCONS_00271065	442.463	173.936	1.347	up	0.0046876	TRUE
TCONS_04367020	16.7437	5.6917	1.5567	up	0.0047994	TRUE
TCONS_04332034	39.9486	161.351	-2.014	down	0.0048559	TRUE
TCONS_02519218	123.155	42.5872	1.532	up	0.0049017	TRUE
TCONS_03163306	1.51841	7.81414	-2.3635	down	0.0050918	TRUE
TCONS_01388278	39.9558	17.3682	1.202	up	0.0055388	TRUE
TCONS_04375039	0	3.26445	#NAME?	down	0.0055932	TRUE
TCONS_01464392	27.5548	44.1552	-0.68028	down	0.0055932	TRUE
TCONS_00034214	60.689	28.1018	1.1108	up	0.0058414	TRUE
TCONS_00552241	353.516	61.8755	2.5143	up	0.0066068	TRUE
TCONS_03258277	233.035	76.3	1.6108	up	0.0069594	TRUE
TCONS_03406660	6.13544	17.7991	-1.5366	down	0.0073201	TRUE
TCONS_01223472	3.42454	27.326	-2.9963	down	0.0076028	TRUE
TCONS_04020237	5.14298	17.7015	-1.7832	down	0.0076414	TRUE
TCONS_03596853	40.7896	10.6175	1.9418	up	0.007899	TRUE
TCONS_01279468	10.3457	26.771	-1.3716	down	0.0091385	TRUE
TCONS_02618330	20.4706	45.5114	-1.1527	down	0.0093323	TRUE
TCONS_01203174	37.2661	16.1677	1.2047	up	0.0093542	TRUE
TCONS_04486729	4.13621	0	Inf	up	0.0097719	TRUE
TCONS_01881983	19.6839	51.0961	-1.3762	up	0.009834	TRUE
TCONS_00335497	0.598922	4.92323	-3.0392	down	0.0098587	TRUE
TCONS_00076851	49.6399	23.5885	1.0734	up	0.010213	TRUE
TCONS_02480689	2.56696	10.8329	-2.0773	down	0.010594	TRUE
TCONS_01702097	335.898	971.839	-1.5327	down	0.011014	TRUE
TCONS_02730384	9.3983	2.27796	2.0447	up	0.011492	TRUE
TCONS_02429461	38.209	17.6616	1.1133	up	0.011509	TRUE
TCONS_03496367	6.13106	19.1669	-1.6444	down	0.012122	TRUE
TCONS_00185509	6.37094	15.7278	-1.3037	down	0.012893	TRUE
TCONS_01515649	10.3661	24.0147	-1.212	down	0.013286	TRUE
TCONS_01692422	125.759	216.194	-0.78167	down	0.013464	TRUE
TCONS_02128172	111.431	354.707	-1.6705	down	0.013823	TRUE
TCONS_04376150	9.70741	28.5437	-1.556	down	0.013908	TRUE
TCONS_02553763	126.754	235.289	-0.8924	down	0.014039	TRUE
TCONS_00014787	167.141	93.9084	0.83174	up	0.014325	TRUE
TCONS_01203094	434.037	848.212	-0.96661	down	0.014389	TRUE
TCONS_00187288	2.15256	8.86788	-2.0425	down	0.015647	TRUE
TCONS_01770385	5.15792	0.842427	2.6142	up	0.015811	TRUE
TCONS_00372534	1169.99	650.076	0.84781	up	0.016037	TRUE
TCONS_02679154	29.7265	8.81382	1.7539	up	0.016288	TRUE
TCONS_00127061	7.08077	20.938	-1.5641	down	0.016294	TRUE
TCONS_01021835	1.55635	6.77931	-2.123	down	0.016353	TRUE
TCONS_02245846	73.623	127.062	-0.78731	down	0.016358	TRUE
TCONS_02730665	0.461386	4.94899	-3.4231	down	0.016761	TRUE
TCONS_01119732	27.4001	53.7719	-0.97267	down	0.016979	TRUE
TCONS_03013272	12.3597	4.09816	1.5926	up	0.017171	TRUE
TCONS_02507738	15.8483	6.39104	1.3102	up	0.017504	TRUE
TCONS_00271643	2011.45	1228.44	0.71141	up	0.018198	TRUE
TCONS_00133966	18.8964	50.2303	-1.4104	down	0.018323	TRUE
TCONS_04504459	9.82644	2.87544	1.7729	up	0.018513	TRUE
TCONS_01631638	62165.2	32182.2	0.94984	up	0.018797	TRUE
TCONS_00049671	5.16873	16.7274	-1.6943	down	0.019034	TRUE
TCONS_03490736	5.93894	27.1687	-2.1937	down	0.01928	TRUE
TCONS_03021143	68.2369	35.8599	0.92818	up	0.019688	TRUE
TCONS_03293244	39.7657	13.9436	1.5119	up	0.019896	TRUE
TCONS_04343421	1.46796	6.4994	-2.1465	down	0.020402	TRUE
TCONS_01279624	44.4042	23.7566	0.90237	up	0.020487	TRUE
TCONS_00019838	62.0956	24.3849	1.3485	up	0.020684	TRUE
TCONS_03602403	139.73	81.7505	0.77334	up	0.021028	TRUE
TCONS_02449062	2.6688	0	Inf	up	0.021277	TRUE
TCONS_03458618	3.98635	11.994	-1.5892	down	0.021723	TRUE
TCONS_03752196	15.3534	5.764	1.4134	up	0.021871	TRUE
TCONS_00176931	8.51289	1.94514	2.1298	up	0.021993	TRUE
TCONS_01084405	2.6043	0	Inf	up	0.022212	TRUE
TCONS_00053177	12.3565	46.9113	-1.9247	down	0.023188	TRUE
TCONS_02462923	106.163	61.5932	0.78543	up	0.023254	TRUE
TCONS_04195253	72.6407	136.453	-0.90956	down	0.023292	TRUE
TCONS_03313496	3.55197	0.402507	3.1415	up	0.023542	TRUE
TCONS_01416781	54.6561	31.5675	0.79194	up	0.023839	TRUE
TCONS_02992617	20.2322	9.45516	1.0975	up	0.024108	TRUE
TCONS_03763379	84.1001	48.2804	0.80067	up	0.024389	TRUE
TCONS_02516799	23.0602	73.2949	-1.6683	down	0.024639	TRUE
TCONS_04358188	1.24919	5.40518	-2.1133	down	0.024784	TRUE
TCONS_04213841	5.34996	15.0685	-1.4939	down	0.025028	TRUE
TCONS_00078817	56.2289	23.695	1.2467	up	0.026001	TRUE
TCONS_03995295	4.50091	15.2718	-1.7626	down	0.026026	TRUE
TCONS_03192310	0.335522	6.6376	-4.3062	down	0.026503	TRUE
TCONS_02392564	10.0789	3.12935	1.6874	up	0.026603	TRUE
TCONS_00131888	2.81585	9.0135	-1.6785	down	0.02669	TRUE
TCONS_00279708	29.147	108.629	-1.898	down	0.026734	TRUE
TCONS_04485995	17.4079	7.84651	1.1496	up	0.026883	TRUE
TCONS_00006806	5.70253	0.206738	4.7857	up	0.027071	TRUE
TCONS_00128823	3.81121	0.409599	3.218	up	0.027077	TRUE
TCONS_02587419	0.198893	3.01402	-3.9216	down	0.027126	TRUE
TCONS_02432575	2.31846	0	Inf	up	0.027253	TRUE
TCONS_01390676	20.9474	49.3182	-1.2353	down	0.027304	TRUE
TCONS_00336182	2.93407	9.65024	-1.7177	down	0.028699	TRUE
TCONS_02285168	2.24543	0	Inf	up	0.02883	TRUE
TCONS_02543135	118.126	70.2039	0.7507	up	0.029163	TRUE
TCONS_04343422	2.29772	8.14143	-1.8251	down	0.029621	TRUE
TCONS_02316836	31.9873	13.3422	1.2615	up	0.029771	TRUE
TCONS_01849588	1.46926	6.00414	-2.0309	down	0.030492	TRUE
TCONS_02812260	3.15501	0.199646	3.9821	up	0.030748	TRUE
TCONS_02059755	32.3525	17.7079	0.86949	up	0.032177	TRUE
TCONS_00115519	56.9179	19.7325	1.5283	up	0.032585	TRUE
TCONS_04376152	5.50424	16.4395	-1.5785	down	0.033253	TRUE
TCONS_00114521	8.01974	17.644	-1.1375	down	0.033374	TRUE
TCONS_04164379	10.9793	24.9987	-1.1871	down	0.033424	TRUE
TCONS_01702025	18.9752	9.01232	1.0741	up	0.033806	TRUE
TCONS_01435976	6.54964	16.459	-1.3294	down	0.03389	TRUE
TCONS_01403014	0.330139	3.412	-3.3695	down	0.033973	TRUE
TCONS_00555953	116.159	70.0608	0.72942	up	0.03405	TRUE
TCONS_00076711	1.68521	7.13657	-2.0823	down	0.034802	TRUE
TCONS_01203097	38.5779	73.0816	-0.92174	down	0.035008	TRUE
TCONS_04175191	2.5639	8.98275	-1.8088	down	0.035547	TRUE
TCONS_01318073	3.65201	9.44132	-1.3703	down	0.035713	TRUE
TCONS_01203305	13.9687	4.87138	1.5198	up	0.037336	TRUE
TCONS_03764853	4.65219	0.815322	2.5125	up	0.037575	TRUE
TCONS_01105747	19.0517	39.6156	-1.0561	down	0.037763	TRUE
TCONS_01455276	7.34277	2.02672	1.8572	up	0.038117	TRUE
TCONS_01811032	25.8409	73.808	-1.5141	down	0.038649	TRUE
TCONS_04570322	5.65481	20.3677	-1.8487	down	0.039147	TRUE
TCONS_03763394	11.2803	4.61011	1.2909	up	0.039874	TRUE
TCONS_00877465	8.19759	17.8531	-1.1229	down	0.039892	TRUE
TCONS_02645912	14.798	29.2098	-0.98105	down	0.040082	TRUE
TCONS_02404676	48.9153	28.7205	0.7682	up	0.04065	TRUE
TCONS_02993340	522.536	337.094	0.63238	up	0.040853	TRUE
TCONS_02217494	22.4688	38.9683	-0.79438	down	0.04124	TRUE
TCONS_03977992	16.6018	8.14705	1.027	up	0.044383	TRUE
TCONS_04220554	61.7464	152.688	-1.3062	down	0.044401	TRUE
TCONS_03616015	24.2728	45.9653	-0.92121	down	0.044503	TRUE
TCONS_01257308	9.12942	18.7221	-1.0362	down	0.044668	TRUE
TCONS_00318608	1.7521	8.5066	-2.2795	down	0.045232	TRUE
TCONS_04126449	0.408551	4.83585	-3.5652	down	0.045243	TRUE
TCONS_01394809	1.18975	5.77813	-2.2799	down	0.045308	TRUE
TCONS_02645442	55.5416	27.2829	1.0256	up	0.045603	TRUE
TCONS_04423005	520.616	814.435	-0.64558	down	0.045867	TRUE
TCONS_04500316	9.06194	19.4394	-1.1011	down	0.045884	TRUE
TCONS_00224283	2.82442	0	Inf	up	0.046125	TRUE
TCONS_02679804	0.131246	2.86471	-4.448	down	0.046425	TRUE
TCONS_00186821	51.3248	30.9814	0.72825	up	0.046439	TRUE
TCONS_04006350	25.3061	45.3181	-0.8406	down	0.046544	TRUE
TCONS_00185981	11.7865	4.30766	1.4522	up	0.047779	TRUE
TCONS_00236753	0.609687	3.51944	-2.5292	down	0.047926	TRUE
TCONS_02641075	9.19859	22.6551	-1.3003	down	0.048342	TRUE
TCONS_03075416	2.42314	7.32124	-1.5952	down	0.048362	TRUE
TCONS_00854110	151.528	392.73	-1.3739	down	0.048838	TRUE

## Sheet: Table S2
Table S2 Differential expression of mRNAs in eggshell gland tissues
transcript_id	Gene name	readcount_O	readcount_Y	log2FoldChange	regulation	pval	significant
XM_004949825.1	LOC101749184	63.4623	2.07165	4.937	up	4.4094e-09	TRUE
XM_004950076.1	LOC101749551	1.74436	22.3427	-3.679	down	1.8704e-08	TRUE
XM_004935720.1	AHI1	11.8312	0.233182	5.665	up	2.365e-07	TRUE
NM_204373.1	SOSTDC1	270.721	35.9673	2.9121	up	4.5017e-07	TRUE
XM_004936306.1	LOC101748678	59.4467	3.13972	4.2429	up	6.8137e-07	TRUE
NM_204777.1	FGF14	115.057	35.2807	1.7054	up	4.5987e-06	TRUE
XM_004949980.1	LOC101751395	38.0454	9.0206	2.0764	up	5.1837e-06	TRUE
XM_425778.4	EPHA10	154.931	55.5503	1.4798	up	1.7204e-05	TRUE
XM_427455.4	COL25A1	1799.36	290.337	2.6317	up	1.9639e-05	TRUE
NM_001006359.1	IGF2BP3	11.5285	42.5485	-1.8839	down	2.3587e-05	TRUE
XM_004935668.1	SERAC1	20.9142	4.09174	2.3537	up	3.0006e-05	TRUE
XM_004941043.1	COL25A1	258.631	41.48	2.6404	up	3.3504e-05	TRUE
XM_429219.4	AGXT2	70.4539	17.4551	2.013	up	3.6624e-05	TRUE
XM_004936071.1	GRXCR1	61.4861	17.7214	1.7948	up	4.8013e-05	TRUE
NM_001184719.1	LOC768350	13.265	44.0181	-1.7305	down	6.1618e-05	TRUE
NM_001167683.1	FGB	6192.21	1860.2	1.735	up	7.1586e-05	TRUE
NM_001038652.1	CNR1	397.339	160.497	1.3078	up	7.7271e-05	TRUE
XM_001235606.2	LOC776042	6.16029	0	Inf	up	8.5007e-05	TRUE
XM_004935693.1	NHSL1	6.52518	0	Inf	up	9.2176e-05	TRUE
NM_204457.1	GZMA	15.467	72.917	-2.2371	down	0.00010794	TRUE
XM_422113.4	PARP14	1638.46	3704.74	-1.177	down	0.00012304	TRUE
XM_004938714.1	RCBTB1	60.1808	20.0876	1.583	up	0.00012964	TRUE
XM_427251.4	GBP7	4.227	45.1439	-3.4168	down	0.00026683	TRUE
XM_420925.4	LOC422993	43.8389	144.865	-1.7244	down	0.00026912	TRUE
XM_417033.3	EPSTI1	54.3381	238.936	-2.1366	down	0.00029784	TRUE
NM_205394.1	SYNPR	86.3065	21.6484	1.9952	up	0.00030388	TRUE
NM_001025611.1	STK32A	81.6324	18.3059	2.1568	up	0.00032568	TRUE
XM_004939970.1	LOC101751416	0.463629	10.9364	-4.56	down	0.00032593	TRUE
XM_416896.4	LOC418700	10.1	31.2952	-1.6316	down	0.00038595	TRUE
XM_418228.4	LOC420107	143.134	560.991	-1.9706	down	0.0005522	TRUE
XM_004950090.1	SDHB	446.682	128.288	1.7999	up	0.00058785	TRUE
XM_001232766.3	SERPIND1	2.02536	11.5333	-2.5095	down	0.00060378	TRUE
XM_004950629.1	LOC101747782	29.6569	9.49204	1.6436	up	0.00063118	TRUE
NM_001199444.1	SLC26A3	29.9644	1.64357	4.1883	up	0.00063619	TRUE
NM_001007970.1	ARL2BP	803.628	1672.94	-1.0578	down	0.00066034	TRUE
XM_422160.4	NMI	535.469	1081.03	-1.0135	down	0.00073659	TRUE
NM_001198927.1	SLCO2A1	388.268	180.914	1.1017	up	0.00075758	TRUE
XM_420310.4	TRPC5	20.6176	3.96862	2.3772	up	0.00091043	TRUE
XM_429157.4	ADAMTSL1	99.4482	41.8515	1.2487	up	0.00096727	TRUE
XM_004945690.1	LOC101750363	8.32016	26.7968	-1.6874	down	0.00097753	TRUE
XM_426371.4	ALDH3B1	29.3552	9.85007	1.5754	up	0.0010198	TRUE
NM_001278080.1	LOC425137	162.098	346.126	-1.0944	down	0.001098	TRUE
NM_001006279.1	TMEM123	624.056	1299.65	-1.0584	down	0.0011083	TRUE
XM_004937673.1	HIST1H2B7L3	234.276	87.5239	1.4205	up	0.0011126	TRUE
NM_001113200.1	RLN3	178.907	78.2206	1.1936	up	0.0011244	TRUE
NM_205417.1	TNNI2	1.40973	9.60811	-2.7688	down	0.0011589	TRUE
XM_423038.4	SPR	177.183	85.9013	1.0445	up	0.001237	TRUE
XM_004938302.1	LOC418424	7.51712	0	Inf	up	0.0012502	TRUE
XM_421595.4	CDH23	9.30655	1.49915	2.6341	up	0.0013068	TRUE
NM_205415.1	IRF1	342.03	679.35	-0.99003	down	0.0013411	TRUE
XM_004942965.1	-	232.299	472.614	-1.0247	down	0.0013842	TRUE
NM_204371.2	GJB1	54.912	17.2304	1.6722	up	0.001405	TRUE
NM_204957.1	IHH	341.429	156.34	1.1269	up	0.0015161	TRUE
XM_001232984.2	HIST1H2B7L1	441.241	217.689	1.0193	up	0.0016636	TRUE
XM_001231588.3	LOC770705	58.7414	996.285	-4.0841	down	0.0017707	TRUE
XM_004946830.1	FBXO39	9.95937	27.8967	-1.486	down	0.0018152	TRUE
NM_001001779.1	GAL11	40.7086	12.5219	1.7009	up	0.002155	TRUE
NM_205041.1	OASL	222.574	1234.39	-2.4714	down	0.0025486	TRUE
XM_419937.4	CMPK2	334.486	1693.47	-2.34	down	0.0025528	TRUE
NM_205207.1	MFI2	1449.54	523.716	1.4687	up	0.0025623	TRUE
NM_206993.1	DMP1	7.29356	21.3096	-1.5468	down	0.0028434	TRUE
XM_422628.4	SGPP2	254.934	85.6251	1.574	up	0.0029028	TRUE
XM_425474.3	CACNA1I	55.2721	24.5548	1.1705	up	0.0029877	TRUE
XM_004950687.1	LOC101748291	16.0195	0.826053	4.2775	up	0.0031617	TRUE
NM_204601.2	SULT1C3	7.74452	22.9542	-1.5675	down	0.0032218	TRUE
NM_205419.1	NTN1	79.8596	37.5994	1.0868	up	0.003343	TRUE
XM_427317.4	NAT8	44.4006	18.9439	1.2288	up	0.0035106	TRUE
NM_205045.1	TYRP1	233.041	87.7559	1.409	up	0.0035216	TRUE
NM_205132.1	BMPR1B	350.574	177.026	0.98576	up	0.0035276	TRUE
NM_204557.1	EMB	8403.04	4394.11	0.93534	up	0.0036815	TRUE
NM_204568.1	FIGF	142.565	282.805	-0.98819	down	0.0036984	TRUE
NM_001134359.1	FANCA	175.937	333.7	-0.92349	down	0.00371	TRUE
XM_003643627.2	LOC100859778	36.6168	15.2501	1.2637	up	0.003795	TRUE
XM_423365.4	CDCA7	178.17	94.7512	0.91104	up	0.0039413	TRUE
NM_001199643.1	SYT13	32.5826	6.14129	2.4075	up	0.0041247	TRUE
XM_004945303.1	OTOA	5.94874	0	Inf	up	0.0042336	TRUE
NM_204474.1	SLC34A2	2854.98	1517.31	0.91197	up	0.004246	TRUE
NM_204635.1	BCMO1	90.9	211.289	-1.2169	down	0.0043377	TRUE
XM_420476.4	LOC422513	104.831	305.442	-1.5428	down	0.0044683	TRUE
XM_004936556.1	FRRS1	68.1885	32.2198	1.0816	up	0.0047832	TRUE
XM_004950126.1	LOC101752004	15.5253	4.8141	1.6893	up	0.0047953	TRUE
NM_205071.1	IGF2BP1	4.6659	14.4044	-1.6263	down	0.0048639	TRUE
XM_420039.4	TDH	813.363	1796.93	-1.1436	down	0.0050333	TRUE
XM_001233036.3	AGBL3	110.379	30.0433	1.8773	up	0.0051963	TRUE
NM_204535.4	SPP1	84.664	525.952	-2.6351	down	0.0053385	TRUE
XM_004936227.1	LOC422895	10.7243	2.79809	1.9384	up	0.0053795	TRUE
XM_416110.4	E2F7	187.456	93.7198	1.0001	up	0.005386	TRUE
NM_001252099.1	UGGT2	1668.39	3513.97	-1.0746	down	0.0054135	TRUE
XM_004934827.1	LGR6	3.51779	0	Inf	up	0.0054958	TRUE
XM_001234996.3	LOC771752	876.22	493.631	0.82786	up	0.0055611	TRUE
XM_426022.3	NPSR1	2.6771	11.4214	-2.093	down	0.0055727	TRUE
XM_423834.4	GPX8	119.452	235.192	-0.97741	down	0.0056715	TRUE
XM_416937.4	FAM70B	14.8546	43.7803	-1.5594	down	0.0057781	TRUE
XM_004941227.1	NDNF	2.18497	11.3318	-2.3747	down	0.005824	TRUE
XM_004938758.1	STARD13	26.2946	64.1071	-1.2857	down	0.0060964	TRUE
NM_204290.1	FABP4	13.2871	50.2508	-1.9191	down	0.0065737	TRUE
XM_001233401.3	LOC770082	9.03048	36.5533	-2.0171	down	0.0066547	TRUE
XM_004935976.1	CCDC110	19.7268	52.6017	-1.415	down	0.0068194	TRUE
XM_421662.4	IFIT5	250.652	1758.62	-2.8107	down	0.0068667	TRUE
NM_205008.1	ST8SIA1	815.039	464.279	0.81188	up	0.0068861	TRUE
XM_004935706.1	LOC101748447	0.733307	6.94924	-3.2444	down	0.0069161	TRUE
XM_004940395.1	HTR1E	15.5864	5.30725	1.5542	up	0.0071719	TRUE
XM_423669.4	PRMT8	11.7546	27.6168	-1.2323	down	0.0073623	TRUE
NM_001257327.1	RGS18	35.2004	69.2083	-0.97535	down	0.0075428	TRUE
XM_004942362.1	TCERG1L	14.0326	4.09781	1.7759	up	0.007724	TRUE
XM_426208.3	RSAD2	47.0467	157.071	-1.7393	down	0.008183	TRUE
NM_001135968.1	TAP1	69.231	126.079	-0.86484	down	0.0084786	TRUE
XM_414073.4	OSGIN1	116.574	60.4487	0.94747	up	0.0085189	TRUE
XM_419668.4	LRP11	84.5633	45.371	0.89826	up	0.0085196	TRUE
XM_418707.4	LOC420606	226.76	120.403	0.91329	up	0.0086373	TRUE
NM_205362.1	MTNR1A	5.4073	0	Inf	up	0.00864	TRUE
NM_001252276.1	CHADL	34.2331	12.0772	1.5031	up	0.0086472	TRUE
NM_001193276.1	LOC415324	47.598	11.6016	2.0366	up	0.0094924	TRUE
NM_001171738.2	CPNE1	19.5277	7.40695	1.3986	up	0.0095729	TRUE
NM_205276.2	TNR	253.768	13.3782	4.2456	up	0.0096345	TRUE
XM_004938079.1	PRMT8	3.52299	11.545	-1.7124	down	0.0096558	TRUE
XM_426327.3	ENPEP	643.932	145.125	2.1496	up	0.0097102	TRUE
NM_001034814.1	CETP	7.15971	19.1456	-1.419	down	0.0099738	TRUE
XM_414168.4	HSD17B2	0.55964	4.91202	-3.1337	down	0.010004	TRUE
XM_004949835.1	LOC101750249	8.54977	2.24142	1.9315	up	0.010067	TRUE
XM_414938.4	CARHSP1	1182.85	2510.03	-1.0854	down	0.010121	TRUE
NM_205372.1	IRF7	155.377	287.655	-0.88857	down	0.010305	TRUE
NM_204518.1	SMC4	314.107	563.271	-0.84257	down	0.010314	TRUE
NM_204673.1	SNCA	19.7496	7.63805	1.3705	up	0.010784	TRUE
NM_204323.1	LEPR	138.844	73.1658	0.92422	up	0.010796	TRUE
XM_420102.4	ABCC3	825.865	481.836	0.77736	up	0.011319	TRUE
NM_204856.1	NEGR1	106.021	44.5854	1.2497	up	0.011361	TRUE
NM_204609.1	MX1	428.902	2258.16	-2.3964	down	0.011533	TRUE
XM_004950449.1	LOC101749353	22.8296	9.35161	1.2876	up	0.011628	TRUE
XM_426345.4	KIAA1239	119.359	66.848	0.83635	up	0.011659	TRUE
NM_001001296.4	ISG12-2	128.432	1214.15	-3.2409	down	0.011664	TRUE
NM_001199504.1	PHYHIPL	42.8693	12.7059	1.7544	up	0.011835	TRUE
XM_003643736.2	YF6	25.6043	49.6583	-0.95565	down	0.011871	TRUE
NM_205304.1	TF	9785.83	1775.35	2.4626	up	0.012148	TRUE
XM_004938301.1	LOC418424	2.73029	0	Inf	up	0.012271	TRUE
NM_204278.1	TLR2-1	22.2462	44.9167	-1.0137	down	0.012311	TRUE
NM_001007827.2	KIAA1024	11.841	29.8905	-1.3359	down	0.012312	TRUE
XM_004944147.1	OSGIN1	140.066	73.6186	0.92797	up	0.01263	TRUE
XM_419776.2	FAM26F	119.254	240.245	-1.0105	down	0.012639	TRUE
NM_204182.1	CKMT1A	181.578	323.633	-0.83377	down	0.012691	TRUE
XM_004936391.1	LOC423490	25.8114	60.2428	-1.2228	down	0.012734	TRUE
XM_429579.4	BTLA	25.8708	9.97749	1.3746	up	0.01298	TRUE
NM_204842.2	RGS20	9.6068	1.621	2.5672	up	0.013744	TRUE
XM_418528.3	SLC22A13L	4.36012	13.3256	-1.6118	down	0.013792	TRUE
NM_001031538.1	ANXA5	2840.43	1476.46	0.94397	up	0.01399	TRUE
XM_004942276.1	ADRA2A	845.501	357.507	1.2418	up	0.014051	TRUE
XM_001234140.3	PRAP1	26.4892	66.1769	-1.3209	down	0.014324	TRUE
XM_004946155.1	CA10	13.6951	4.09195	1.7428	up	0.014344	TRUE
XM_004948113.1	LOC101747663	8.35808	2.25194	1.892	up	0.014393	TRUE
NM_001277784.1	HPGD	60.2108	129.659	-1.1066	down	0.014442	TRUE
XM_004941512.1	SLC43A3	37.5307	17.5788	1.0942	up	0.014508	TRUE
XM_004935384.1	ZFAND3	0.198893	3.43156	-4.1088	down	0.014575	TRUE
NM_204501.1	SHISA2	393.864	219.906	0.84081	up	0.014688	TRUE
NM_001044644.1	PIGR	3609.83	1394.05	1.3726	up	0.014706	TRUE
XM_416966.3	ITGBL1	73.9438	196.727	-1.4117	down	0.01473	TRUE
XM_425758.4	ANTXR1	730.157	1226.89	-0.74873	down	0.014763	TRUE
XM_003640356.2	MYRFL	17.5338	36.6998	-1.0656	down	0.014877	TRUE
NM_205127.1	XDH	60.9969	110.384	-0.85572	down	0.014902	TRUE
XM_415036.4	ISM1	215.775	119.219	0.85592	up	0.015065	TRUE
XM_004950153.1	LOC101750632	141.619	72.1561	0.97282	up	0.015075	TRUE
NM_205223.1	GCH1	75.167	38.0975	0.9804	up	0.015219	TRUE
NM_204097.2	ODZ2	1978.8	1166.89	0.76196	up	0.015235	TRUE
XM_004950743.1	LOC101749417	49.0795	24.018	1.031	up	0.015243	TRUE
NM_001199909.1	PDK4	305.099	707.21	-1.2129	down	0.015799	TRUE
XM_418136.4	AOC3	6.6684	18.1838	-1.4472	down	0.016212	TRUE
XM_004941775.1	SEC23A	12.1844	3.81772	1.6742	up	0.016441	TRUE
NM_204632.1	ENS-3	22.6145	10.2137	1.1467	up	0.016481	TRUE
NM_001039098.1	ZP2	0	2.6178	#NAME?	down	0.016553	TRUE
XM_004935691.1	NHSL1	24.3588	10.9176	1.1578	up	0.016656	TRUE
XM_003641081.2	KLF8	88.3391	44.7023	0.9827	up	0.016738	TRUE
XM_001233776.3	SUSD4	9.08462	2.70902	1.7457	up	0.017392	TRUE
XM_004935688.1	NHSL1	28.476	12.8928	1.1432	up	0.017444	TRUE
NM_204316.3	ADORA1	62.0026	32.6716	0.92429	up	0.017494	TRUE
XM_004942861.1	LOC100857480	10.1784	2.933	1.7951	up	0.017572	TRUE
XM_004941110.1	ARHGAP24	38.3131	19.3533	0.98526	up	0.017727	TRUE
NM_001199426.1	KIF18A	17.2849	35.0252	-1.0189	down	0.017736	TRUE
NM_213572.1	SLC6A4	216.476	125.528	0.7862	up	0.017891	TRUE
XM_004935637.1	LOC101752200	11.451	2.76777	2.0487	up	0.018016	TRUE
XM_004946150.1	CCDC57	37.2803	19.0286	0.97024	up	0.018027	TRUE
XM_003642355.2	LOC100857706	13.5554	41.1742	-1.6029	down	0.018046	TRUE
XM_004941005.1	CSGALNACT1	52.7445	93.4172	-0.82467	down	0.018259	TRUE
XM_003642559.2	HTR1D	27.1501	11.777	1.205	up	0.018271	TRUE
XM_003643901.2	LOC100857809	10.4167	2.08151	2.3232	up	0.018599	TRUE
NM_001031195.2	PTGR2	680.786	339.326	1.0045	up	0.018604	TRUE
XM_421176.4	LOC423256	40.5286	20.4186	0.98906	up	0.018663	TRUE
XM_004950416.1	LOC101750206	0.393739	4.5147	-3.5193	down	0.018708	TRUE
NM_204795.1	DACH2	123.481	209.546	-0.76298	down	0.0189	TRUE
NM_001174134.1	HTR7	11.8512	24.7018	-1.0596	down	0.019316	TRUE
XM_004938528.1	-	17.1287	7.60708	1.171	up	0.01943	TRUE
XM_001233456.3	ZNF503	703.571	421.06	0.74067	up	0.019529	TRUE
NM_205334.1	COL14A1	970.24	2281.3	-1.2334	down	0.019588	TRUE
XM_429539.4	LOC417973	16.4215	56.1479	-1.7736	down	0.019631	TRUE
XM_419976.3	LOC421965	159.342	38.1665	2.0617	up	0.020045	TRUE
XM_001233004.3	LOC769716	3.45002	13.4116	-1.9588	down	0.020142	TRUE
XM_425982.4	LOC428421	127.951	245.729	-0.94147	down	0.020695	TRUE
NM_001012863.1	RBM24	110.854	208.551	-0.91174	down	0.021004	TRUE
XM_415943.4	LAMB1	18484.1	11242.6	0.71731	up	0.021062	TRUE
NM_001001302.1	MYH7	14.5865	34.1635	-1.2278	down	0.021124	TRUE
XM_419691.4	C3H6ORF35	345.353	604.242	-0.80705	down	0.021128	TRUE
XM_422226.4	PHGDH	445.107	54.7751	3.0226	up	0.021434	TRUE
NM_001030785.2	KIAA1524	220.186	371.022	-0.75278	down	0.021727	TRUE
XM_417838.4	MYOM3	92.5809	167.533	-0.85566	down	0.022046	TRUE
XM_003642333.2	TNRC6C	21.7007	9.37605	1.2107	up	0.02208	TRUE
XM_004939705.1	LOC101751512	88.8326	52.791	0.7508	up	0.022112	TRUE
NM_001099357.1	TAP2	181.997	316.858	-0.79992	down	0.022167	TRUE
XM_424455.4	LIPG	123.701	70.9487	0.80201	up	0.022209	TRUE
XM_003643274.2	LOC100858654	5.65406	0.43992	3.684	up	0.02228	TRUE
XM_425011.3	SLC1A3	830.035	526.633	0.65637	up	0.022707	TRUE
XM_424371.4	TMEM79	625.992	378.056	0.72754	up	0.022873	TRUE
XM_417548.4	MEGF6	5.03245	16.2103	-1.6876	down	0.02321	TRUE
XM_004944055.1	-	0	5.78189	#NAME?	down	0.02334	TRUE
XM_420729.4	ATP8A1	140.229	73.5402	0.93118	up	0.023447	TRUE
NM_001004401.1	PPAT	509.052	847.706	-0.73575	down	0.023932	TRUE
XM_003641743.2	MYO7B	90.9631	170.231	-0.90414	down	0.023966	TRUE
XM_420674.4	SORBS2	167.221	96.9682	0.78617	up	0.024023	TRUE
XM_004949793.1	LOC100857357	142.862	261.542	-0.87242	down	0.024211	TRUE
XM_416137.4	PLEKHG7	18.1503	34.808	-0.93943	down	0.02443	TRUE
XM_001235254.3	KCNC2	11.7829	4.07121	1.5332	up	0.024577	TRUE
XM_425420.3	CDHR3	34.918	63.2289	-0.85661	down	0.024585	TRUE
NM_204391.1	SLA	13.5519	34.6059	-1.3525	down	0.024689	TRUE
XM_426667.4	C8A	65.0717	147.34	-1.179	down	0.024994	TRUE
XM_430056.4	LOC423478	38.7698	72.8156	-0.90931	down	0.02503	TRUE
XM_004942384.1	LOC101751419	87.7552	42.1525	1.0579	up	0.025032	TRUE
XM_001234250.2	C11ORF52	22.5743	10.4139	1.1162	up	0.025065	TRUE
XM_426424.4	LOC428867	12.8565	2.61469	2.2978	up	0.025111	TRUE
XM_428882.3	LZTS1	228.684	106.614	1.101	up	0.025307	TRUE
XM_004946760.1	HNF1B	16.6385	6.36515	1.3863	up	0.025308	TRUE
XM_004950309.1	LOC101752285	6.88652	1.68441	2.0315	up	0.025639	TRUE
XM_004942862.1	LOC100857480	42.5419	20.7799	1.0337	up	0.025671	TRUE
XM_004950505.1	LOC101750562	85.4695	189.578	-1.1493	down	0.02569	TRUE
NM_205061.1	VTN	54.2998	121.88	-1.1664	down	0.025944	TRUE
XM_004937801.1	LOC101747648	76.8804	131.097	-0.76994	down	0.025965	TRUE
NM_204626.1	CISH	77.5741	41.8213	0.89134	up	0.025994	TRUE
XM_419438.4	RD3	237.143	425.63	-0.84384	down	0.026175	TRUE
XM_003640886.2	FBLN7	40.4123	74.9128	-0.89042	down	0.026242	TRUE
NM_001030991.1	CCR8	6.91357	16.4078	-1.2469	down	0.02626	TRUE
NM_204263.1	IGJ	5690.9	2482.9	1.1966	up	0.026574	TRUE
XM_420710.4	RASL11B	989.049	599.637	0.72195	up	0.026958	TRUE
NM_001031463.1	MST1R	474.938	263.938	0.84754	up	0.027123	TRUE
XM_004950317.1	LOC101748289	46.1088	24.1686	0.93191	up	0.027431	TRUE
NM_001012612.1	FOXL2	22.3486	10.1683	1.1361	up	0.027464	TRUE
NM_001199394.1	CST7	4.8206	13.751	-1.5123	down	0.028102	TRUE
XM_004940498.1	PXDN	0.671044	5.16878	-2.9453	down	0.028514	TRUE
NM_204322.1	GLDC	235.74	128.209	0.8787	up	0.028612	TRUE
XM_004942396.1	COL5A2	14.2679	31.2175	-1.1296	down	0.029343	TRUE
NM_001012914.1	STAT1	2906.43	5557.73	-0.93525	down	0.02963	TRUE
XM_003640331.2	CAMK1D	1802.61	2898.25	-0.68509	down	0.029635	TRUE
NM_001030769.2	C3AR1	42.6397	76.3241	-0.83994	down	0.029828	TRUE
NM_001001470.1	LYG2	20.9244	53.4416	-1.3528	down	0.029878	TRUE
XM_004935531.1	TTLL2	132.014	60.1097	1.135	up	0.029894	TRUE
XM_004942287.1	ADRB1	5.07753	13.5661	-1.4178	down	0.029904	TRUE
NM_001100286.1	CYBB	42.7384	73.4405	-0.78104	down	0.030104	TRUE
NM_001001758.1	CDH6	70.527	243.154	-1.7856	down	0.030378	TRUE
NM_001097538.1	MT3	185.792	311.43	-0.74522	down	0.030532	TRUE
XM_004941059.1	LOC101747266	2.38652	0	Inf	up	0.030818	TRUE
NM_204662.1	GPR149	103.413	17.215	2.5867	up	0.030827	TRUE
XM_004950731.1	-	2.38298	0	Inf	up	0.030893	TRUE
NM_205111.1	TSC22D1	17.6442	7.94155	1.1517	up	0.031316	TRUE
XM_419374.4	DGAT2	181.781	109.223	0.73493	up	0.031514	TRUE
XM_425831.3	SPDEF	2227.14	1371.27	0.69968	up	0.031647	TRUE
XM_004946209.1	USP43	129.537	75.2377	0.78384	up	0.031678	TRUE
XM_001232795.3	LOC769512	44.9178	10.3529	2.1173	up	0.031721	TRUE
XM_004950792.1	LOC101751627	2.34011	0	Inf	up	0.031818	TRUE
XM_423742.4	LOC426064	22.7754	42.5175	-0.90058	down	0.031982	TRUE
XM_004939743.1	SOGA2	72.2881	39.4676	0.87309	up	0.032156	TRUE
XM_004949912.1	LOC101748287	159.639	81.9647	0.96174	up	0.032191	TRUE
XM_004942960.1	LOC101751106	32.1146	58.1394	-0.85629	down	0.032205	TRUE
NM_001278040.1	RBP5	165.847	270.731	-0.70701	down	0.03223	TRUE
NM_213587.1	MASP2	49.0654	22.4456	1.1283	up	0.032628	TRUE
NM_204844.1	GPRIN2	54.4202	31.359	0.79526	up	0.032655	TRUE
NM_001271894.1	PODXL	1674.91	1059.38	0.66086	up	0.032718	TRUE
NM_001006373.1	BLOC1S5	983.763	1556.08	-0.66154	down	0.032861	TRUE
XM_004948439.1	LOC768786	8.82451	20.0081	-1.181	down	0.032943	TRUE
NM_204181.2	CHRNA7	413.528	671.089	-0.69852	down	0.032946	TRUE
NM_205187.1	SOX11	15.6157	32.0204	-1.036	down	0.033149	TRUE
NM_001030984.1	NUPL2	222.505	140.456	0.66371	up	0.033218	TRUE
XM_001235094.3	LOC771876	111.23	223.389	-1.006	down	0.03324	TRUE
NM_001083364.1	SLC45A2	73.3746	42.6711	0.78202	up	0.033327	TRUE
XM_004950353.1	LOC101752054	13.1487	5.2198	1.3329	up	0.03347	TRUE
NM_001193638.1	IFIH1	1146.52	1799.68	-0.65048	down	0.033532	TRUE
XM_416121.4	CCDC59	359.15	582.466	-0.69759	down	0.033568	TRUE
XM_004940918.1	DDX60	0	2.49388	#NAME?	down	0.033791	TRUE
XM_003642557.2	SLC20A1	582.716	357.15	0.70626	up	0.033863	TRUE
NM_001031481.1	HIST1H2B8	327.455	207.19	0.66034	up	0.034436	TRUE
XM_004949224.1	CZH9ORF3	19.1607	35.6248	-0.89473	down	0.03482	TRUE
XM_003642067.2	LOC100859189	18.0436	7.32294	1.301	up	0.034858	TRUE
XM_426117.3	CAPN8	98.136	234.693	-1.2579	down	0.034983	TRUE
XM_004938809.1	ZDHHC20	13.9354	27.9373	-1.0034	down	0.035165	TRUE
XM_422476.4	ZCCHC11	23.3946	43.251	-0.88656	down	0.035514	TRUE
XM_004948157.1	ALG9	4.58678	13.0611	-1.5097	down	0.035678	TRUE
XM_001234010.3	LOC771537	178.217	108.975	0.70964	up	0.035993	TRUE
NM_001031012.1	TUBB6	482.111	940.125	-0.96349	down	0.036159	TRUE
XM_004949807.1	LOC769317	21.2002	9.62261	1.1396	up	0.036605	TRUE
NM_205009.2	KRT19	12153	7605.05	0.67629	up	0.036682	TRUE
XM_004935409.1	LOC101751239	149.788	69.839	1.1008	up	0.036915	TRUE
XM_420819.4	HGFAC	1009.97	1851.41	-0.87431	down	0.036956	TRUE
NM_001001313.1	KRT6A	8.3238	2.69574	1.6266	up	0.037066	TRUE
XM_424317.4	CKAP2L	15.2891	6.8559	1.1571	up	0.037213	TRUE
XM_004939805.1	ZNF521	0	2.04454	#NAME?	down	0.037485	TRUE
NM_001199625.1	CPM	74.2881	121.108	-0.70509	down	0.03768	TRUE
XM_004934800.1	SLC26A8	31.9765	17.5731	0.86364	up	0.037771	TRUE
NM_001001609.1	GAL10	585.613	197.655	1.567	up	0.037773	TRUE
NM_001199612.1	TSPAN13	7822.64	12357.4	-0.65965	down	0.037783	TRUE
XM_004938210.1	LOC418356	0	2.03015	#NAME?	down	0.037819	TRUE
NM_204447.1	FGFBP2	29.5923	51.9201	-0.81107	down	0.038236	TRUE
NM_001277984.1	LOC100858439	3.72953	0.399292	3.2235	up	0.038484	TRUE
XM_004942292.1	AFAP1L2	5.48385	1.23265	2.1534	up	0.038505	TRUE
XM_001234703.3	PRICKLE2	19.5484	8.99581	1.1197	up	0.038673	TRUE
XM_004936226.1	-	1.08553	9.52239	-3.1329	down	0.038858	TRUE
XM_001234025.3	PODXL2	203.68	317.637	-0.64107	down	0.03915	TRUE
XM_003642046.2	LOC100858937	58.3648	29.377	0.99041	up	0.039194	TRUE
XM_001235548.3	COX8A	128.754	73.7863	0.80319	up	0.039216	TRUE
XM_004939546.1	PDE1C	1015.14	1590.37	-0.64769	down	0.039432	TRUE
NM_001031193.1	NUSAP1	17.8521	32.5676	-0.86734	down	0.03976	TRUE
NM_205478.1	LECT2	0.428394	5.04195	-3.557	down	0.039857	TRUE
XM_421560.4	ASAH2	14.5343	29.2296	-1.008	down	0.040034	TRUE
NM_001030541.1	POSTN	177.708	431.901	-1.2812	down	0.040269	TRUE
NM_204258.1	SEMA3F	143.899	69.8495	1.0427	up	0.04045	TRUE
NM_001044663.1	CENPK	51.642	85.7078	-0.73088	down	0.040605	TRUE
XM_003643163.2	LOC100858839	41.7196	21.5678	0.95185	up	0.040778	TRUE
XM_003641754.2	MOGAT1	70.7761	38.8612	0.86493	up	0.041003	TRUE
NM_001277676.1	TACSTD2	19.082	9.46104	1.0121	up	0.041505	TRUE
XM_001232170.3	TMEM173	41.4342	72.5495	-0.80814	down	0.041624	TRUE
NM_001037839.1	CD86	4.90805	12.0375	-1.2943	down	0.041647	TRUE
XM_004941074.1	LOC101749302	2.88488	0.199646	3.853	up	0.041656	TRUE
NM_204106.1	TBX22	13.3423	1.30558	3.3532	up	0.041787	TRUE
XM_422855.4	FDPS	246.065	151.741	0.69743	up	0.042122	TRUE
XM_003642326.2	ITGB4	2500.52	1613.96	0.63163	up	0.042247	TRUE
NM_001199704.1	ARG2	49.9852	26.9238	0.89262	up	0.042428	TRUE
XM_003641066.2	GDF7	1480.63	925.814	0.67742	up	0.042472	TRUE
NM_205151.1	BFSP1	95.0508	219.244	-1.2058	down	0.042878	TRUE
NM_001045842.2	DLX1	2.39599	0	Inf	up	0.04294	TRUE
NM_001277697.1	LOC424916	8.77407	18.539	-1.0792	down	0.043038	TRUE
XM_418238.4	COMP	1667.41	2932.66	-0.8146	down	0.043151	TRUE
NM_001146132.1	LAMP3	2290.54	1459.77	0.64995	up	0.043229	TRUE
NM_205212.1	MET	272.828	172.214	0.66379	up	0.043327	TRUE
NM_204980.1	CHRD	800.213	335.024	1.2561	up	0.043458	TRUE
XM_003641196.2	NKX6-1	10.9162	0	Inf	up	0.043479	TRUE
XM_004947770.1	KIAA0319L	22.7085	11.3104	1.0056	up	0.043644	TRUE
NM_001012774.1	FHOD1	43.3968	23.5098	0.88433	up	0.043811	TRUE
NM_001198884.1	OST4	749.274	1206.8	-0.68762	down	0.043901	TRUE
XM_004949173.1	LOC101751815	20.5534	8.99302	1.1925	up	0.044041	TRUE
NM_001164350.1	MZT1	214.099	347.696	-0.69954	down	0.044066	TRUE
XM_422114.4	DTX3L	502.452	768.999	-0.614	down	0.044097	TRUE
NM_001001759.1	CDHR1	41.9965	167.036	-1.9918	down	0.044391	TRUE
XM_003643962.2	LOC100859155	64.5824	108.378	-0.74685	down	0.04462	TRUE
NM_001004404.2	GYLTL1B	936.625	588.568	0.67026	up	0.04464	TRUE
XM_422750.3	LOC424943	0.330139	3.21003	-3.2814	down	0.04469	TRUE
XM_421764.3	CASP7	440.239	697.818	-0.66456	down	0.044821	TRUE
XM_426699.3	PIGZ	58.838	32.1849	0.87036	up	0.044821	TRUE
XM_004938948.1	LOC101750251	22.8596	5.86587	1.9624	up	0.044947	TRUE
XM_004947093.1	LOC101747728	286.457	183.301	0.6441	up	0.045091	TRUE
NM_001044680.1	LOC693257	225.341	481.616	-1.0958	down	0.045256	TRUE
XM_426614.4	KCNT2	30.58	52.4301	-0.77781	down	0.045422	TRUE
XM_004935941.1	LOC101751539	15.0168	2.5378	2.5649	up	0.045593	TRUE
XM_003643829.2	MYO7L3	15.6202	6.64758	1.2325	up	0.045673	TRUE
NM_001002856.1	IFI27L2	244.424	383.43	-0.64957	down	0.046087	TRUE
NM_205078.1	NR5A2	156.989	72.8265	1.1081	up	0.046184	TRUE
XM_003642600.2	GRAMD1B	1650.82	1060.67	0.63821	up	0.046275	TRUE
NM_204877.2	PGC	25.6048	45.9171	-0.84262	down	0.046332	TRUE
NM_001277658.1	LOC417192	18.0875	36.2703	-1.0038	down	0.046404	TRUE
XM_004947463.1	PEX14	0.330139	3.24618	-3.2976	down	0.046574	TRUE
NM_001031085.1	FAM46A	1115.62	1750.96	-0.6503	down	0.046723	TRUE
NM_001044689.1	CASP18	55.8188	109.798	-0.97602	down	0.046757	TRUE
NM_001039264.2	CDK2AP1	276.634	421.515	-0.60761	down	0.046823	TRUE
NM_001039486.1	VAMP1	746.075	413.393	0.85181	up	0.047146	TRUE
XM_004945373.1	MGRN1	7.71109	2.43332	1.664	up	0.047386	TRUE
NM_001031451.1	FYB	88.7602	154.731	-0.80178	down	0.047557	TRUE
NM_001267811.1	GNAT3	11.3065	22.3894	-0.98566	down	0.047726	TRUE
XM_004935187.1	ERP44	12.0328	5.22942	1.2023	up	0.047821	TRUE
NM_205208.1	CSRP2	1647.89	916.483	0.84644	up	0.048049	TRUE
NM_001201386.1	OC3	21.2367	90.2099	-2.0867	down	0.048158	TRUE
XM_416118.4	ACSS3	384.528	579.003	-0.59048	down	0.048165	TRUE
XM_416333.4	PARP12	668.491	1022.03	-0.61246	down	0.048326	TRUE
NM_001006272.2	CAB39L	407.955	612.85	-0.58712	down	0.048402	TRUE
XM_004937366.1	TMEM171	80.483	47.9391	0.74748	up	0.048436	TRUE
XM_004950892.1	LOC101748552	45.8468	25.7618	0.83159	up	0.048499	TRUE
NM_001195276.1	TMEM178B	139.651	88.4412	0.65903	up	0.048615	TRUE
XM_421674.4	FRA10AC1	78.0851	129.677	-0.7318	down	0.049468	TRUE
NM_204108.1	MUSK	1.92917	5.84657	-1.5996	down	0.04971	TRUE
XM_420778.4	C1QTNF7	0.732411	3.91099	-2.4168	down	0.049797	TRUE
NM_001007488.4	TLR1LA	16.3384	58.4977	-1.8401	down	0.049822	TRUE
XM_416511.4	GPR162	190.846	298.801	-0.64678	down	0.049917	TRUE

## Sheet: Table S3 
Table S3 LncRNAs and their Cis-regulated (<10kb) target genes
transcript_id	pval	significant	gene_id	target_gene_id	target_gene_name
TCONS_01741999	6.37e-08	TRUE	XLOC_181047	420657	LRRC3B
TCONS_01881907	4.54e-07	TRUE	XLOC_181047	420657	LRRC3B
TCONS_03123639	5.89e-07	TRUE	XLOC_326910	770624	GRXCR1
TCONS_03123639	5.89e-07	TRUE	XLOC_326910	Novel001211	-
TCONS_03123639	5.89e-07	TRUE	XLOC_326910	Novel001244	-
TCONS_03123639	5.89e-07	TRUE	XLOC_326910	Novel001212	-
TCONS_03123639	5.89e-07	TRUE	XLOC_326910	Novel001216	-
TCONS_03123639	5.89e-07	TRUE	XLOC_326910	Novel001229	-
TCONS_03123639	5.89e-07	TRUE	XLOC_326910	422776	ATP8A1
TCONS_00181492	1.78e-06	TRUE	XLOC_019346	395554	FGF14
TCONS_00862230	1.1e-05	TRUE	XLOC_107562	426324	LOC426324
TCONS_03323652	1.55e-05	TRUE	XLOC_329081	Novel001187	-
TCONS_03323652	1.55e-05	TRUE	XLOC_329081	Novel001193	-
TCONS_03323652	1.55e-05	TRUE	XLOC_329081	Novel001199	-
TCONS_03323652	1.55e-05	TRUE	XLOC_329081	Novel001210	-
TCONS_03323652	1.55e-05	TRUE	XLOC_329081	Novel001214	-
TCONS_03323652	1.55e-05	TRUE	XLOC_329081	Novel001241	-
TCONS_03323652	1.55e-05	TRUE	XLOC_329081	Novel001256	-
TCONS_03323652	1.55e-05	TRUE	XLOC_329081	Novel001257	-
TCONS_03258300	1.66e-05	TRUE	XLOC_326910	770624	GRXCR1
TCONS_03258300	1.66e-05	TRUE	XLOC_326910	Novel001211	-
TCONS_03258300	1.66e-05	TRUE	XLOC_326910	Novel001244	-
TCONS_03258300	1.66e-05	TRUE	XLOC_326910	Novel001212	-
TCONS_03258300	1.66e-05	TRUE	XLOC_326910	Novel001216	-
TCONS_03258300	1.66e-05	TRUE	XLOC_326910	Novel001229	-
TCONS_03258300	1.66e-05	TRUE	XLOC_326910	422776	ATP8A1
TCONS_03192600	2.73e-05	TRUE	XLOC_328821	422740	DLC1
TCONS_03192600	2.73e-05	TRUE	XLOC_328821	Novel001251	-
TCONS_03192600	2.73e-05	TRUE	XLOC_328821	Novel001265	-
TCONS_02460419	2.82e-05	TRUE	XLOC_267836	769232	LOC769232
TCONS_02460419	2.82e-05	TRUE	XLOC_267836	Novel001014	-
TCONS_02460419	2.82e-05	TRUE	XLOC_267836	Novel001037	-
TCONS_02460419	2.82e-05	TRUE	XLOC_267836	Novel001031	-
TCONS_02460419	2.82e-05	TRUE	XLOC_267836	Novel001015	-
TCONS_02460419	2.82e-05	TRUE	XLOC_267836	Novel001024	-
TCONS_02845054	6.34e-05	TRUE	XLOC_273348	421657	SERAC1
TCONS_02845054	6.34e-05	TRUE	XLOC_273348	769754	GTF2H5
TCONS_04351227	9.44e-05	TRUE	XLOC_455771	-	-
TCONS_03018542	0.00012368	TRUE	XLOC_326905	-	-
TCONS_03234147	0.00016022	TRUE	XLOC_326300	429900	COL25A1
TCONS_02608761	0.00016761	TRUE	XLOC_272381	-	-
TCONS_01162696	0.00024887	TRUE	XLOC_129374	-	-
TCONS_03750071	0.00028292	TRUE	XLOC_402194	-	-
TCONS_01909696	0.0003493	TRUE	XLOC_178521	100857506	NEK11
TCONS_01093310	0.00037116	TRUE	XLOC_129985	-	-
TCONS_00041803	0.00052545	TRUE	XLOC_012508	-	-
TCONS_03775965	0.00074511	TRUE	XLOC_402194	-	-
TCONS_02542185	0.0007545	TRUE	XLOC_272384	-	-
TCONS_03119618	0.00092158	TRUE	XLOC_326127	-	-
TCONS_01661432	0.0010455	TRUE	XLOC_182569	-	-
TCONS_03968192	0.0011341	TRUE	XLOC_421450	Novel001434	-
TCONS_03968192	0.0011341	TRUE	XLOC_421450	423990	CALCRL
TCONS_03406688	0.0014567	TRUE	XLOC_372049	423075	OTOG
TCONS_04333493	0.0016326	TRUE	XLOC_455771	-	-
TCONS_03237388	0.0017818	TRUE	XLOC_326910	770624	GRXCR1
TCONS_03237388	0.0017818	TRUE	XLOC_326910	Novel001211	-
TCONS_03237388	0.0017818	TRUE	XLOC_326910	Novel001244	-
TCONS_03237388	0.0017818	TRUE	XLOC_326910	Novel001212	-
TCONS_03237388	0.0017818	TRUE	XLOC_326910	Novel001216	-
TCONS_03237388	0.0017818	TRUE	XLOC_326910	Novel001229	-
TCONS_03237388	0.0017818	TRUE	XLOC_326910	422776	ATP8A1
TCONS_02402859	0.0019802	TRUE	XLOC_259709	419730	NFRKB
TCONS_02402859	0.0019802	TRUE	XLOC_259709	419731	ST14
TCONS_04382499	0.0024749	TRUE	XLOC_456132	414143	LEPREL1
TCONS_04382499	0.0024749	TRUE	XLOC_456132	374269	TP63
TCONS_02891589	0.0025146	TRUE	XLOC_275284	Novel001154	-
TCONS_02891589	0.0025146	TRUE	XLOC_275284	Novel001163	-
TCONS_00948138	0.0025224	TRUE	XLOC_107470	415456	LOC415456
TCONS_00948138	0.0025224	TRUE	XLOC_107470	427503	FSD2
TCONS_00948138	0.0025224	TRUE	XLOC_107470	415457	WHDC1
TCONS_02703088	0.0027905	TRUE	XLOC_276367	-	-
TCONS_01443812	0.0028383	TRUE	XLOC_158011	396446	ATP2A2
TCONS_01443812	0.0028383	TRUE	XLOC_158011	416839	IFT81
TCONS_03648098	0.0028624	TRUE	XLOC_372202	Novel001279	-
TCONS_03648098	0.0028624	TRUE	XLOC_372202	100859916	LOC100859916
TCONS_03762785	0.0030385	TRUE	XLOC_402075	423821	CCNJ
TCONS_04538352	0.0032222	TRUE	XLOC_470756	769516	ROR2
TCONS_01702463	0.0036823	TRUE	XLOC_182057	770011	LOC770011
TCONS_01702463	0.0036823	TRUE	XLOC_182057	Novel000810	-
TCONS_01202028	0.0038952	TRUE	XLOC_140260	395245	MSX2
TCONS_02618541	0.0041306	TRUE	XLOC_276139	421706	ARHGAP18
TCONS_02515112	0.0042722	TRUE	XLOC_273747	Novel001098	-
TCONS_00271065	0.0046876	TRUE	XLOC_017507	418137	AMN1
TCONS_04367020	0.0047994	TRUE	XLOC_455916	395409	RYK
TCONS_04367020	0.0047994	TRUE	XLOC_455916	424862	SLCO2A1
TCONS_04332034	0.0048559	TRUE	XLOC_455524	424884	PLSCR5
TCONS_02519218	0.0049017	TRUE	XLOC_275805	428585	IRF2BP2
TCONS_03163306	0.0050918	TRUE	XLOC_325724	422264	LOC422264
TCONS_01388278	0.0055388	TRUE	XLOC_158570	427713	SUDS3
TCONS_01388278	0.0055388	TRUE	XLOC_158570	395499	TAOK3
TCONS_04375039	0.0055932	TRUE	XLOC_455672	-	-
TCONS_00034214	0.0058414	TRUE	XLOC_010966	-	-
TCONS_00552241	0.0066068	TRUE	XLOC_021255	Novel000411	-
TCONS_00552241	0.0066068	TRUE	XLOC_021255	Novel000466	-
TCONS_00552241	0.0066068	TRUE	XLOC_021255	Novel000471	-
TCONS_03258277	0.0069594	TRUE	XLOC_326910	770624	GRXCR1
TCONS_03258277	0.0069594	TRUE	XLOC_326910	Novel001211	-
TCONS_03258277	0.0069594	TRUE	XLOC_326910	Novel001244	-
TCONS_03258277	0.0069594	TRUE	XLOC_326910	Novel001212	-
TCONS_03258277	0.0069594	TRUE	XLOC_326910	Novel001216	-
TCONS_03258277	0.0069594	TRUE	XLOC_326910	Novel001229	-
TCONS_03258277	0.0069594	TRUE	XLOC_326910	422776	ATP8A1
TCONS_03406660	0.0073201	TRUE	XLOC_372049	423075	OTOG
TCONS_01223472	0.0076028	TRUE	XLOC_140255	-	-
TCONS_04020237	0.0076414	TRUE	XLOC_421023	424280	DPP10
TCONS_03596853	0.007899	TRUE	XLOC_372030	-	-
TCONS_01279468	0.0091385	TRUE	XLOC_150933	416749	CCNF
TCONS_01279468	0.0091385	TRUE	XLOC_150933	770440	VRK3
TCONS_02618330	0.0093323	TRUE	XLOC_275775	-	-
TCONS_01203174	0.0093542	TRUE	XLOC_140986	-	-
TCONS_04486729	0.0097719	TRUE	XLOC_470756	769516	ROR2
TCONS_01881983	0.009834	TRUE	XLOC_181164	776390	ACPP
TCONS_00335497	0.0098587	TRUE	XLOC_023302	418525	DSCAM
TCONS_00076851	0.010213	TRUE	XLOC_021237	-	-
TCONS_02480689	0.010594	TRUE	XLOC_269994	420049	MVP
TCONS_02480689	0.010594	TRUE	XLOC_269994	101749461	LOC101749461
TCONS_01702097	0.011014	TRUE	XLOC_181435	Novel000684	-
TCONS_01702097	0.011014	TRUE	XLOC_181435	Novel000741	-
TCONS_01702097	0.011014	TRUE	XLOC_181435	Novel000714	-
TCONS_01702097	0.011014	TRUE	XLOC_181435	Novel000818	-
TCONS_01702097	0.011014	TRUE	XLOC_181435	420823	CDKAL1
TCONS_02730384	0.011492	TRUE	XLOC_274833	-	-
TCONS_02429461	0.011509	TRUE	XLOC_264910	421156	TMEM183A
TCONS_03496367	0.012122	TRUE	XLOC_375169	-	-
TCONS_00185509	0.012893	TRUE	XLOC_021221	-	-
TCONS_01515649	0.013286	TRUE	XLOC_168873	-	-
TCONS_01692422	0.013464	TRUE	XLOC_178521	100857506	NEK11
TCONS_02128172	0.013823	TRUE	XLOC_181435	Novel000684	-
TCONS_02128172	0.013823	TRUE	XLOC_181435	Novel000741	-
TCONS_02128172	0.013823	TRUE	XLOC_181435	Novel000714	-
TCONS_02128172	0.013823	TRUE	XLOC_181435	Novel000818	-
TCONS_02128172	0.013823	TRUE	XLOC_181435	420823	CDKAL1
TCONS_04376150	0.013908	TRUE	XLOC_456133	Novel001506	-
TCONS_04376150	0.013908	TRUE	XLOC_456133	Novel001507	-
TCONS_04376150	0.013908	TRUE	XLOC_456133	Novel001489	-
TCONS_04376150	0.013908	TRUE	XLOC_456133	Novel001490	-
TCONS_04376150	0.013908	TRUE	XLOC_456133	429148	LPP
TCONS_02553763	0.014039	TRUE	XLOC_275477	-	-
TCONS_00014787	0.014325	TRUE	XLOC_004515	100857932	LOC100857932
TCONS_01203094	0.014389	TRUE	XLOC_140721	416174	GABRP
TCONS_01203094	0.014389	TRUE	XLOC_140721	416173	KCNIP1
TCONS_01203094	0.014389	TRUE	XLOC_140721	395301	KCNMB1
TCONS_01203094	0.014389	TRUE	XLOC_140721	395438	LCP2
TCONS_00187288	0.015647	TRUE	XLOC_024677	-	-
TCONS_01770385	0.015811	TRUE	XLOC_178018	-	-
TCONS_00372534	0.016037	TRUE	XLOC_023723	-	-
TCONS_02679154	0.016288	TRUE	XLOC_274843	396147	ACTR2
TCONS_00127061	0.016294	TRUE	XLOC_019225	-	-
TCONS_01021835	0.016353	TRUE	XLOC_118412	415802	DYNLRB2
TCONS_02245846	0.016358	TRUE	XLOC_245001	-	-
TCONS_02730665	0.016761	TRUE	XLOC_275806	-	-
TCONS_01119732	0.016979	TRUE	XLOC_129589	771427	PRICKLE2
TCONS_03013272	0.017171	TRUE	XLOC_325830	422312	MTMR8
TCONS_03013272	0.017171	TRUE	XLOC_325830	422313	ASB12
TCONS_03013272	0.017171	TRUE	XLOC_325830	101750405	LOC101750405
TCONS_03013272	0.017171	TRUE	XLOC_325830	422314	FAM123B
TCONS_02507738	0.017504	TRUE	XLOC_272641	421326	NVL
TCONS_02507738	0.017504	TRUE	XLOC_272641	421327	DEGS1
TCONS_02507738	0.017504	TRUE	XLOC_272641	421328	FBXO28
TCONS_02507738	0.017504	TRUE	XLOC_272641	421329	TP53BP2
TCONS_00271643	0.018198	TRUE	XLOC_017648	395860	ST8SIA1
TCONS_00133966	0.018323	TRUE	XLOC_023503	Novel000404	-
TCONS_04504459	0.018513	TRUE	XLOC_469900	-	-
TCONS_01631638	0.018797	TRUE	XLOC_174307	417625	TEX14
TCONS_01631638	0.018797	TRUE	XLOC_174307	417626	RAD51C
TCONS_00049671	0.019034	TRUE	XLOC_014752	-	-
TCONS_03490736	0.01928	TRUE	XLOC_372049	423075	OTOG
TCONS_03021143	0.019688	TRUE	XLOC_327684	422219	IL13RA2
TCONS_03293244	0.019896	TRUE	XLOC_326882	422765	FRYL
TCONS_03293244	0.019896	TRUE	XLOC_326882	100857604	ZAR1
TCONS_03293244	0.019896	TRUE	XLOC_326882	770263	SLC10A4
TCONS_03293244	0.019896	TRUE	XLOC_326882	Novel001178	-
TCONS_03293244	0.019896	TRUE	XLOC_326882	422766	SLAIN2
TCONS_04343421	0.020402	TRUE	XLOC_456227	-	-
TCONS_01279624	0.020487	TRUE	XLOC_151032	-	-
TCONS_00019838	0.020684	TRUE	XLOC_006199	-	-
TCONS_03602403	0.021028	TRUE	XLOC_373309	423493	SIVA1
TCONS_03602403	0.021028	TRUE	XLOC_373309	395928	AKT1
TCONS_02449062	0.021277	TRUE	XLOC_264744	Novel001007	-
TCONS_02449062	0.021277	TRUE	XLOC_264744	419856	CD34
TCONS_03458618	0.021723	TRUE	XLOC_375056	423518	PRKCH
TCONS_03752196	0.021871	TRUE	XLOC_403328	-	-
TCONS_00176931	0.021993	TRUE	XLOC_018128	-	-
TCONS_01084405	0.022212	TRUE	XLOC_129519	-	-
TCONS_00053177	0.023188	TRUE	XLOC_015630	776458	LOC776458
TCONS_02462923	0.023254	TRUE	XLOC_268005	419982	DHX8
TCONS_02462923	0.023254	TRUE	XLOC_268005	419980	PHB
TCONS_02462923	0.023254	TRUE	XLOC_268005	419987	ZNF652
TCONS_04195253	0.023292	TRUE	XLOC_441139	Novel001460	-
TCONS_04195253	0.023292	TRUE	XLOC_441139	Novel001455	-
TCONS_03313496	0.023542	TRUE	XLOC_327010	422805	ANAPC4
TCONS_03313496	0.023542	TRUE	XLOC_327010	422806	ZCCHC4
TCONS_01416781	0.023839	TRUE	XLOC_158011	396446	ATP2A2
TCONS_01416781	0.023839	TRUE	XLOC_158011	416839	IFT81
TCONS_02992617	0.024108	TRUE	XLOC_327658	422193	DRP2
TCONS_02992617	0.024108	TRUE	XLOC_327658	395207	CENPI
TCONS_03763379	0.024389	TRUE	XLOC_402194	-	-
TCONS_02516799	0.024639	TRUE	XLOC_274156	421915	MYT1L
TCONS_04358188	0.024784	TRUE	XLOC_455511	-	-
TCONS_04213841	0.025028	TRUE	XLOC_441736	429096	PIK3R3
TCONS_04213841	0.025028	TRUE	XLOC_441736	424607	TSPAN1
TCONS_04213841	0.025028	TRUE	XLOC_441736	429097	POMGNT1
TCONS_00078817	0.026001	TRUE	XLOC_023923	-	-
TCONS_03995295	0.026026	TRUE	XLOC_421450	Novel001434	-
TCONS_03995295	0.026026	TRUE	XLOC_421450	423990	CALCRL
TCONS_03192310	0.026503	TRUE	XLOC_328409	100859744	RASGEF1B
TCONS_03192310	0.026503	TRUE	XLOC_328409	428753	PRKG2
TCONS_02392564	0.026603	TRUE	XLOC_259525	419743	ATP12A
TCONS_02392564	0.026603	TRUE	XLOC_259525	419744	SCN3B
TCONS_02392564	0.026603	TRUE	XLOC_259525	769528	GRAMD1B
TCONS_00131888	0.02669	TRUE	XLOC_020355	-	-
TCONS_00279708	0.026734	TRUE	XLOC_020860	-	-
TCONS_04485995	0.026883	TRUE	XLOC_469928	426807	ZCCHC7
TCONS_00006806	0.027071	TRUE	XLOC_001955	-	-
TCONS_00128823	0.027077	TRUE	XLOC_019534	-	-
TCONS_02587419	0.027126	TRUE	XLOC_276274	421755	AMD1
TCONS_02432575	0.027253	TRUE	XLOC_264772	419869	DDX20
TCONS_02432575	0.027253	TRUE	XLOC_264772	374228	KCND3
TCONS_02432575	0.027253	TRUE	XLOC_264772	Novel001001	-
TCONS_01390676	0.027304	TRUE	XLOC_157952	416798	EP400
TCONS_01390676	0.027304	TRUE	XLOC_157952	100857793	LOC100857793
TCONS_00336182	0.028699	TRUE	XLOC_024721	-	-
TCONS_02285168	0.02883	TRUE	XLOC_251437	Novel000925	-
TCONS_02543135	0.029163	TRUE	XLOC_272535	416735	LOC416735
TCONS_02543135	0.029163	TRUE	XLOC_272535	101748254	LOC101748254
TCONS_04343422	0.029621	TRUE	XLOC_456228	-	-
TCONS_02316836	0.029771	TRUE	XLOC_251280	100857353	TTC34
TCONS_02316836	0.029771	TRUE	XLOC_251280	770671	MMEL1
TCONS_01849588	0.030492	TRUE	XLOC_179301	-	-
TCONS_02812260	0.030748	TRUE	XLOC_274104	421896	ICK
TCONS_02812260	0.030748	TRUE	XLOC_274104	396380	LOC396380
TCONS_02059755	0.032177	TRUE	XLOC_180927	Novel000711	-
TCONS_02059755	0.032177	TRUE	XLOC_180927	395337	IL6
TCONS_00115519	0.032585	TRUE	XLOC_016637	396478	LAMB1
TCONS_00115519	0.032585	TRUE	XLOC_016637	Novel000391	-
TCONS_00115519	0.032585	TRUE	XLOC_016637	396076	LAMB4
TCONS_04376152	0.033253	TRUE	XLOC_456133	Novel001506	-
TCONS_04376152	0.033253	TRUE	XLOC_456133	Novel001507	-
TCONS_04376152	0.033253	TRUE	XLOC_456133	Novel001489	-
TCONS_04376152	0.033253	TRUE	XLOC_456133	Novel001490	-
TCONS_04376152	0.033253	TRUE	XLOC_456133	429148	LPP
TCONS_00114521	0.033374	TRUE	XLOC_016470	418248	RBM17
TCONS_00114521	0.033374	TRUE	XLOC_016470	Novel000355	-
TCONS_00114521	0.033374	TRUE	XLOC_016470	418247	PFKFB3
TCONS_04164379	0.033424	TRUE	XLOC_441139	Novel001460	-
TCONS_04164379	0.033424	TRUE	XLOC_441139	Novel001455	-
TCONS_01702025	0.033806	TRUE	XLOC_181355	420774	HECW1
TCONS_01702025	0.033806	TRUE	XLOC_181355	420775	STK17A
TCONS_01435976	0.03389	TRUE	XLOC_157952	416798	EP400
TCONS_01435976	0.03389	TRUE	XLOC_157952	100857793	LOC100857793
TCONS_01403014	0.033973	TRUE	XLOC_158380	416811	AACS
TCONS_01403014	0.033973	TRUE	XLOC_158380	416812	BRI3BP
TCONS_01403014	0.033973	TRUE	XLOC_158380	416813	DHX37
TCONS_00555953	0.03405	TRUE	XLOC_023167	101749411	LOC101749411
TCONS_00076711	0.034802	TRUE	XLOC_020860	-	-
TCONS_01203097	0.035008	TRUE	XLOC_140721	416174	GABRP
TCONS_01203097	0.035008	TRUE	XLOC_140721	416173	KCNIP1
TCONS_01203097	0.035008	TRUE	XLOC_140721	395301	KCNMB1
TCONS_01203097	0.035008	TRUE	XLOC_140721	395438	LCP2
TCONS_04175191	0.035547	TRUE	XLOC_441127	424336	NTNG1
TCONS_04175191	0.035547	TRUE	XLOC_441127	373939	VAV3
TCONS_01318073	0.035713	TRUE	XLOC_150972	416420	ERCC4
TCONS_01203305	0.037336	TRUE	XLOC_141138	416254	GEMIN5
TCONS_01203305	0.037336	TRUE	XLOC_141138	416255	CNOT8
TCONS_01203305	0.037336	TRUE	XLOC_141138	416256	C13H5ORF4
TCONS_03764853	0.037575	TRUE	XLOC_402935	423750	HELLS
TCONS_03764853	0.037575	TRUE	XLOC_402935	423752	LOC423752
TCONS_03764853	0.037575	TRUE	XLOC_402935	395692	ZP4
TCONS_03764853	0.037575	TRUE	XLOC_402935	100858007	LOC100858007
TCONS_03764853	0.037575	TRUE	XLOC_402935	414833	CYP2C45
TCONS_03764853	0.037575	TRUE	XLOC_402935	Novel001341	-
TCONS_03764853	0.037575	TRUE	XLOC_402935	Novel001395	-
TCONS_03764853	0.037575	TRUE	XLOC_402935	Novel001402	-
TCONS_03764853	0.037575	TRUE	XLOC_402935	Novel001397	-
TCONS_03764853	0.037575	TRUE	XLOC_402935	Novel001356	-
TCONS_03764853	0.037575	TRUE	XLOC_402935	Novel001396	-
TCONS_03764853	0.037575	TRUE	XLOC_402935	Novel001412	-
TCONS_03764853	0.037575	TRUE	XLOC_402935	Novel001409	-
TCONS_03764853	0.037575	TRUE	XLOC_402935	Novel001410	-
TCONS_03764853	0.037575	TRUE	XLOC_402935	Novel001350	-
TCONS_01105747	0.037763	TRUE	XLOC_129375	-	-
TCONS_01455276	0.038117	TRUE	XLOC_163664	-	-
TCONS_01811032	0.038649	TRUE	XLOC_179601	Novel000724	-
TCONS_04570322	0.039147	TRUE	XLOC_471177	Novel001538	-
TCONS_03763394	0.039874	TRUE	XLOC_402194	-	-
TCONS_00877465	0.039892	TRUE	XLOC_108432	-	-
TCONS_02645912	0.040082	TRUE	XLOC_275776	775973	FMN2
TCONS_02404676	0.04065	TRUE	XLOC_259706	419725	TMEM45B
TCONS_02404676	0.04065	TRUE	XLOC_259706	419726	LOC419726
TCONS_02993340	0.040853	TRUE	XLOC_328428	422593	ARHGAP24
TCONS_02217494	0.04124	TRUE	XLOC_245001	-	-
TCONS_03977992	0.044383	TRUE	XLOC_420412	423991	FAM171B
TCONS_03977992	0.044383	TRUE	XLOC_420412	396420	ITGAV
TCONS_04220554	0.044401	TRUE	XLOC_441127	424336	NTNG1
TCONS_04220554	0.044401	TRUE	XLOC_441127	373939	VAV3
TCONS_03616015	0.044503	TRUE	XLOC_373107	423402	FOXN3
TCONS_03616015	0.044503	TRUE	XLOC_373107	Novel001301	-
TCONS_03616015	0.044503	TRUE	XLOC_373107	Novel001316	-
TCONS_01257308	0.044668	TRUE	XLOC_140231	768554	GRPEL2
TCONS_01257308	0.044668	TRUE	XLOC_140231	427621	AFAP1L1
TCONS_00318608	0.045232	TRUE	XLOC_016924	-	-
TCONS_04126449	0.045243	TRUE	XLOC_421295	424313	RBM43
TCONS_04126449	0.045243	TRUE	XLOC_421295	424314	NMI
TCONS_01394809	0.045308	TRUE	XLOC_157990	771797	FAM101A
TCONS_02645442	0.045603	TRUE	XLOC_274843	396147	ACTR2
TCONS_04423005	0.045867	TRUE	XLOC_455144	768706	PCCB
TCONS_04423005	0.045867	TRUE	XLOC_455144	424735	STAG1
TCONS_04500316	0.045884	TRUE	XLOC_468931	-	-
TCONS_00224283	0.046125	TRUE	XLOC_017319	-	-
TCONS_02679804	0.046425	TRUE	XLOC_276162	-	-
TCONS_00186821	0.046439	TRUE	XLOC_023467	418582	PRRG1
TCONS_04006350	0.046544	TRUE	XLOC_420982	395340	ADCY5
TCONS_04006350	0.046544	TRUE	XLOC_420982	424251	PTPLB
TCONS_00185981	0.047779	TRUE	XLOC_021855	418107	AKR1D1
TCONS_00236753	0.047926	TRUE	XLOC_023415	-	-
TCONS_02641075	0.048342	TRUE	XLOC_273059	-	-
TCONS_03075416	0.048362	TRUE	XLOC_328636	-	-
TCONS_00854110	0.048838	TRUE	XLOC_107519	-	-
TCONS_03121692	0.049095	TRUE	XLOC_326476	422592	MAPK10

## Sheet: Table S4
Table S4 LncRNAs and their Cis-regulated (<100kb) target genes
transcript_id	pval	significant	gene_id	target_gene_id	target_gene_name
TCONS_01741999	6.37e-08	TRUE	XLOC_181047	420657	LRRC3B
TCONS_01741999	6.37e-08	TRUE	XLOC_181047	Novel000785	-
TCONS_01741999	6.37e-08	TRUE	XLOC_181047	Novel000892	-
TCONS_01741999	6.37e-08	TRUE	XLOC_181047	Novel000881	-
TCONS_01741999	6.37e-08	TRUE	XLOC_181047	Novel000799	-
TCONS_01741999	6.37e-08	TRUE	XLOC_181047	776071	NEK10
TCONS_01881907	4.54e-07	TRUE	XLOC_181047	420657	LRRC3B
TCONS_01881907	4.54e-07	TRUE	XLOC_181047	Novel000785	-
TCONS_01881907	4.54e-07	TRUE	XLOC_181047	Novel000892	-
TCONS_01881907	4.54e-07	TRUE	XLOC_181047	Novel000881	-
TCONS_01881907	4.54e-07	TRUE	XLOC_181047	Novel000799	-
TCONS_01881907	4.54e-07	TRUE	XLOC_181047	776071	NEK10
TCONS_03123639	5.89e-07	TRUE	XLOC_326910	770624	GRXCR1
TCONS_03123639	5.89e-07	TRUE	XLOC_326910	Novel001211	-
TCONS_03123639	5.89e-07	TRUE	XLOC_326910	Novel001244	-
TCONS_03123639	5.89e-07	TRUE	XLOC_326910	Novel001212	-
TCONS_03123639	5.89e-07	TRUE	XLOC_326910	Novel001216	-
TCONS_03123639	5.89e-07	TRUE	XLOC_326910	Novel001229	-
TCONS_03123639	5.89e-07	TRUE	XLOC_326910	422776	ATP8A1
TCONS_00181492	1.78e-06	TRUE	XLOC_019346	395554	FGF14
TCONS_00862230	1.1e-05	TRUE	XLOC_107562	426324	LOC426324
TCONS_00862230	1.1e-05	TRUE	XLOC_107562	Novel000492	-
TCONS_00862230	1.1e-05	TRUE	XLOC_107562	Novel000495	-
TCONS_03323652	1.55e-05	TRUE	XLOC_329081	422892	POLN
TCONS_03323652	1.55e-05	TRUE	XLOC_329081	422893	NAT8L
TCONS_03323652	1.55e-05	TRUE	XLOC_329081	Novel001187	-
TCONS_03323652	1.55e-05	TRUE	XLOC_329081	Novel001193	-
TCONS_03323652	1.55e-05	TRUE	XLOC_329081	Novel001199	-
TCONS_03323652	1.55e-05	TRUE	XLOC_329081	Novel001210	-
TCONS_03323652	1.55e-05	TRUE	XLOC_329081	Novel001214	-
TCONS_03323652	1.55e-05	TRUE	XLOC_329081	Novel001241	-
TCONS_03323652	1.55e-05	TRUE	XLOC_329081	Novel001257	-
TCONS_03323652	1.55e-05	TRUE	XLOC_329081	Novel001256	-
TCONS_03323652	1.55e-05	TRUE	XLOC_329081	422894	LOC422894
TCONS_03323652	1.55e-05	TRUE	XLOC_329081	Novel001232	-
TCONS_03323652	1.55e-05	TRUE	XLOC_329081	422895	LOC422895
TCONS_03258300	1.66e-05	TRUE	XLOC_326910	770624	GRXCR1
TCONS_03258300	1.66e-05	TRUE	XLOC_326910	Novel001211	-
TCONS_03258300	1.66e-05	TRUE	XLOC_326910	Novel001244	-
TCONS_03258300	1.66e-05	TRUE	XLOC_326910	Novel001212	-
TCONS_03258300	1.66e-05	TRUE	XLOC_326910	Novel001216	-
TCONS_03258300	1.66e-05	TRUE	XLOC_326910	Novel001229	-
TCONS_03258300	1.66e-05	TRUE	XLOC_326910	422776	ATP8A1
TCONS_03192600	2.73e-05	TRUE	XLOC_328821	422740	DLC1
TCONS_03192600	2.73e-05	TRUE	XLOC_328821	Novel001251	-
TCONS_03192600	2.73e-05	TRUE	XLOC_328821	Novel001265	-
TCONS_03192600	2.73e-05	TRUE	XLOC_328821	422741	KIAA1456
TCONS_02460419	2.82e-05	TRUE	XLOC_267836	769232	LOC769232
TCONS_02460419	2.82e-05	TRUE	XLOC_267836	Novel001028	-
TCONS_02460419	2.82e-05	TRUE	XLOC_267836	Novel001039	-
TCONS_02460419	2.82e-05	TRUE	XLOC_267836	Novel001014	-
TCONS_02460419	2.82e-05	TRUE	XLOC_267836	Novel001037	-
TCONS_02460419	2.82e-05	TRUE	XLOC_267836	Novel001031	-
TCONS_02460419	2.82e-05	TRUE	XLOC_267836	Novel001015	-
TCONS_02460419	2.82e-05	TRUE	XLOC_267836	Novel001024	-
TCONS_02460419	2.82e-05	TRUE	XLOC_267836	101747664	LOC101747664
TCONS_02460419	2.82e-05	TRUE	XLOC_267836	Novel001036	-
TCONS_02460419	2.82e-05	TRUE	XLOC_267836	Novel001020	-
TCONS_02460419	2.82e-05	TRUE	XLOC_267836	Novel001019	-
TCONS_02460419	2.82e-05	TRUE	XLOC_267836	Novel001018	-
TCONS_02460419	2.82e-05	TRUE	XLOC_267836	Novel001017	-
TCONS_02460419	2.82e-05	TRUE	XLOC_267836	Novel001021	-
TCONS_02845054	6.34e-05	TRUE	XLOC_273348	421654	SNX9
TCONS_02845054	6.34e-05	TRUE	XLOC_273348	421656	SYNJ2
TCONS_02845054	6.34e-05	TRUE	XLOC_273348	421657	SERAC1
TCONS_02845054	6.34e-05	TRUE	XLOC_273348	769754	GTF2H5
TCONS_02845054	6.34e-05	TRUE	XLOC_273348	421658	TULP4
TCONS_04351227	9.44e-05	TRUE	XLOC_455771	-	-
TCONS_03018542	0.00012368	TRUE	XLOC_326905	422771	GABRG1
TCONS_03234147	0.00016022	TRUE	XLOC_326300	429900	COL25A1
TCONS_02608761	0.00016761	TRUE	XLOC_272381	395398	NRXN1
TCONS_01162696	0.00024887	TRUE	XLOC_129374	415977	NUP210
TCONS_01162696	0.00024887	TRUE	XLOC_129374	415978	HDAC11
TCONS_01162696	0.00024887	TRUE	XLOC_129374	Novel000524	-
TCONS_01162696	0.00024887	TRUE	XLOC_129374	427583	FBLN2
TCONS_03750071	0.00028292	TRUE	XLOC_402194	423894	SHOC2
TCONS_03750071	0.00028292	TRUE	XLOC_402194	428980	ADRA2A
TCONS_01909696	0.0003493	TRUE	XLOC_178521	100857506	NEK11
TCONS_01909696	0.0003493	TRUE	XLOC_178521	776146	LOC776146
TCONS_01909696	0.0003493	TRUE	XLOC_178521	420686	MRPL3
TCONS_01909696	0.0003493	TRUE	XLOC_178521	420687	CPNE4
TCONS_01093310	0.00037116	TRUE	XLOC_129985	770080	LOC770080
TCONS_01093310	0.00037116	TRUE	XLOC_129985	416021	EEFSEC
TCONS_00041803	0.00052545	TRUE	XLOC_012508	-	-
TCONS_03775965	0.00074511	TRUE	XLOC_402194	423894	SHOC2
TCONS_03775965	0.00074511	TRUE	XLOC_402194	428980	ADRA2A
TCONS_02542185	0.0007545	TRUE	XLOC_272384	-	-
TCONS_03119618	0.00092158	TRUE	XLOC_326127	422455	USP38
TCONS_03119618	0.00092158	TRUE	XLOC_326127	422456	GAB1
TCONS_01661432	0.0010455	TRUE	XLOC_182569	-	-
TCONS_03968192	0.0011341	TRUE	XLOC_421450	423989	TFPI
TCONS_03968192	0.0011341	TRUE	XLOC_421450	Novel001434	-
TCONS_03968192	0.0011341	TRUE	XLOC_421450	423990	CALCRL
TCONS_03406688	0.0014567	TRUE	XLOC_372049	423075	OTOG
TCONS_03406688	0.0014567	TRUE	XLOC_372049	378899	FTL
TCONS_03406688	0.0014567	TRUE	XLOC_372049	374048	MYOD1
TCONS_03406688	0.0014567	TRUE	XLOC_372049	423076	KCNC1
TCONS_04333493	0.0016326	TRUE	XLOC_455771	-	-
TCONS_03237388	0.0017818	TRUE	XLOC_326910	770624	GRXCR1
TCONS_03237388	0.0017818	TRUE	XLOC_326910	Novel001211	-
TCONS_03237388	0.0017818	TRUE	XLOC_326910	Novel001244	-
TCONS_03237388	0.0017818	TRUE	XLOC_326910	Novel001212	-
TCONS_03237388	0.0017818	TRUE	XLOC_326910	Novel001216	-
TCONS_03237388	0.0017818	TRUE	XLOC_326910	Novel001229	-
TCONS_03237388	0.0017818	TRUE	XLOC_326910	422776	ATP8A1
TCONS_02402859	0.0019802	TRUE	XLOC_259709	419727	APLP2
TCONS_02402859	0.0019802	TRUE	XLOC_259709	419729	PRDM10
TCONS_02402859	0.0019802	TRUE	XLOC_259709	419730	NFRKB
TCONS_02402859	0.0019802	TRUE	XLOC_259709	419731	ST14
TCONS_02402859	0.0019802	TRUE	XLOC_259709	419732	ZBTB44
TCONS_02402859	0.0019802	TRUE	XLOC_259709	769222	ADAMTS8
TCONS_04382499	0.0024749	TRUE	XLOC_456132	424910	CLDN1
TCONS_04382499	0.0024749	TRUE	XLOC_456132	414143	LEPREL1
TCONS_04382499	0.0024749	TRUE	XLOC_456132	374269	TP63
TCONS_04382499	0.0024749	TRUE	XLOC_456132	Novel001488	-
TCONS_02891589	0.0025146	TRUE	XLOC_275284	Novel001154	-
TCONS_02891589	0.0025146	TRUE	XLOC_275284	Novel001163	-
TCONS_00948138	0.0025224	TRUE	XLOC_107470	415455	PDE8A
TCONS_00948138	0.0025224	TRUE	XLOC_107470	415456	LOC415456
TCONS_00948138	0.0025224	TRUE	XLOC_107470	427503	FSD2
TCONS_00948138	0.0025224	TRUE	XLOC_107470	415457	WHDC1
TCONS_00948138	0.0025224	TRUE	XLOC_107470	415458	HOMER2
TCONS_00948138	0.0025224	TRUE	XLOC_107470	415459	FAM103A1
TCONS_02703088	0.0027905	TRUE	XLOC_276367	395967	EPHA7
TCONS_01443812	0.0028383	TRUE	XLOC_158011	416835	VPS37B
TCONS_01443812	0.0028383	TRUE	XLOC_158011	416836	HIP1R
TCONS_01443812	0.0028383	TRUE	XLOC_158011	771794	DENR
TCONS_01443812	0.0028383	TRUE	XLOC_158011	427696	GPN3
TCONS_01443812	0.0028383	TRUE	XLOC_158011	416837	ARPC3
TCONS_01443812	0.0028383	TRUE	XLOC_158011	416838	ANAPC7
TCONS_01443812	0.0028383	TRUE	XLOC_158011	396446	ATP2A2
TCONS_01443812	0.0028383	TRUE	XLOC_158011	416839	IFT81
TCONS_01443812	0.0028383	TRUE	XLOC_158011	771952	P2RX7
TCONS_01443812	0.0028383	TRUE	XLOC_158011	374166	P2RX4
TCONS_01443812	0.0028383	TRUE	XLOC_158011	396405	CAMKK2
TCONS_01443812	0.0028383	TRUE	XLOC_158011	101751995	LOC101751995
TCONS_01443812	0.0028383	TRUE	XLOC_158011	416842	ANAPC5
TCONS_01443812	0.0028383	TRUE	XLOC_158011	416843	RNF34
TCONS_01443812	0.0028383	TRUE	XLOC_158011	416844	KDM2B
TCONS_03648098	0.0028624	TRUE	XLOC_372202	423099	TOLLIP
TCONS_03648098	0.0028624	TRUE	XLOC_372202	404528	MUC
TCONS_03648098	0.0028624	TRUE	XLOC_372202	Novel001279	-
TCONS_03648098	0.0028624	TRUE	XLOC_372202	100859916	LOC100859916
TCONS_03648098	0.0028624	TRUE	XLOC_372202	Novel001300	-
TCONS_03648098	0.0028624	TRUE	XLOC_372202	395381	LOC395381
TCONS_03648098	0.0028624	TRUE	XLOC_372202	423101	MUC2
TCONS_03762785	0.0030385	TRUE	XLOC_402075	423817	BTAF1
TCONS_03762785	0.0030385	TRUE	XLOC_402075	423818	DUSP11
TCONS_03762785	0.0030385	TRUE	XLOC_402075	423821	CCNJ
TCONS_03762785	0.0030385	TRUE	XLOC_402075	428964	ZNF518A
TCONS_03762785	0.0030385	TRUE	XLOC_402075	395733	BLNK
TCONS_04538352	0.0032222	TRUE	XLOC_470756	769516	ROR2
TCONS_01702463	0.0036823	TRUE	XLOC_182057	428520	DLGAP1
TCONS_01702463	0.0036823	TRUE	XLOC_182057	396339	TGIF1
TCONS_01702463	0.0036823	TRUE	XLOC_182057	770011	LOC770011
TCONS_01702463	0.0036823	TRUE	XLOC_182057	Novel000810	-
TCONS_01702463	0.0036823	TRUE	XLOC_182057	396284	MYL12A
TCONS_01702463	0.0036823	TRUE	XLOC_182057	395805	MYOM1
TCONS_01202028	0.0038952	TRUE	XLOC_140260	395245	MSX2
TCONS_02618541	0.0041306	TRUE	XLOC_276139	421705	L3MBTL3
TCONS_02618541	0.0041306	TRUE	XLOC_276139	769034	C3H6ORF191
TCONS_02618541	0.0041306	TRUE	XLOC_276139	421706	ARHGAP18
TCONS_02618541	0.0041306	TRUE	XLOC_276139	421709	LAMA2
TCONS_02515112	0.0042722	TRUE	XLOC_273747	Novel001098	-
TCONS_00271065	0.0046876	TRUE	XLOC_017507	427919	BICD1
TCONS_00271065	0.0046876	TRUE	XLOC_017507	418136	C1H12ORF35
TCONS_00271065	0.0046876	TRUE	XLOC_017507	418137	AMN1
TCONS_00271065	0.0046876	TRUE	XLOC_017507	418138	METTL20
TCONS_00271065	0.0046876	TRUE	XLOC_017507	418139	DENND5B
TCONS_04367020	0.0047994	TRUE	XLOC_455916	424865	IGF2BP2
TCONS_04367020	0.0047994	TRUE	XLOC_455916	424864	SENP2
TCONS_04367020	0.0047994	TRUE	XLOC_455916	Novel001482	-
TCONS_04367020	0.0047994	TRUE	XLOC_455916	424863	AMOTL2
TCONS_04367020	0.0047994	TRUE	XLOC_455916	395409	RYK
TCONS_04367020	0.0047994	TRUE	XLOC_455916	424862	SLCO2A1
TCONS_04367020	0.0047994	TRUE	XLOC_455916	101750392	LOC101750392
TCONS_04367020	0.0047994	TRUE	XLOC_455916	396241	TF
TCONS_04367020	0.0047994	TRUE	XLOC_455916	429133	GAL3ST4
TCONS_04367020	0.0047994	TRUE	XLOC_455916	424861	AQP12
TCONS_04367020	0.0047994	TRUE	XLOC_455916	424860	PAK2
TCONS_04332034	0.0048559	TRUE	XLOC_455524	424882	PLOD2
TCONS_04332034	0.0048559	TRUE	XLOC_455524	424883	PLSCR1
TCONS_04332034	0.0048559	TRUE	XLOC_455524	424884	PLSCR5
TCONS_02519218	0.0049017	TRUE	XLOC_275805	Novel001116	-
TCONS_02519218	0.0049017	TRUE	XLOC_275805	428585	IRF2BP2
TCONS_02519218	0.0049017	TRUE	XLOC_275805	421517	TARBP1
TCONS_03163306	0.0050918	TRUE	XLOC_325724	422264	LOC422264
TCONS_01388278	0.0055388	TRUE	XLOC_158570	416988	HSPB8
TCONS_01388278	0.0055388	TRUE	XLOC_158570	416989	SRRM4
TCONS_01388278	0.0055388	TRUE	XLOC_158570	101748428	LOC101748428
TCONS_01388278	0.0055388	TRUE	XLOC_158570	427713	SUDS3
TCONS_01388278	0.0055388	TRUE	XLOC_158570	395499	TAOK3
TCONS_01388278	0.0055388	TRUE	XLOC_158570	416990	PEBP1
TCONS_01388278	0.0055388	TRUE	XLOC_158570	416991	VSIG10
TCONS_01388278	0.0055388	TRUE	XLOC_158570	770540	CCDC42B
TCONS_01388278	0.0055388	TRUE	XLOC_158570	416992	DDX54
TCONS_01388278	0.0055388	TRUE	XLOC_158570	416993	LOC416993
TCONS_04375039	0.0055932	TRUE	XLOC_455672	424964	ATP11B
TCONS_00034214	0.0058414	TRUE	XLOC_010966	-	-
TCONS_00552241	0.0066068	TRUE	XLOC_021255	Novel000411	-
TCONS_00552241	0.0066068	TRUE	XLOC_021255	Novel000466	-
TCONS_00552241	0.0066068	TRUE	XLOC_021255	Novel000471	-
TCONS_03258277	0.0069594	TRUE	XLOC_326910	770624	GRXCR1
TCONS_03258277	0.0069594	TRUE	XLOC_326910	Novel001211	-
TCONS_03258277	0.0069594	TRUE	XLOC_326910	Novel001244	-
TCONS_03258277	0.0069594	TRUE	XLOC_326910	Novel001212	-
TCONS_03258277	0.0069594	TRUE	XLOC_326910	Novel001216	-
TCONS_03258277	0.0069594	TRUE	XLOC_326910	Novel001229	-
TCONS_03258277	0.0069594	TRUE	XLOC_326910	422776	ATP8A1
TCONS_03406660	0.0073201	TRUE	XLOC_372049	423075	OTOG
TCONS_03406660	0.0073201	TRUE	XLOC_372049	378899	FTL
TCONS_03406660	0.0073201	TRUE	XLOC_372049	374048	MYOD1
TCONS_03406660	0.0073201	TRUE	XLOC_372049	423076	KCNC1
TCONS_01223472	0.0076028	TRUE	XLOC_140255	100859548	C13H5orf47
TCONS_01223472	0.0076028	TRUE	XLOC_140255	416212	LOC416212
TCONS_04020237	0.0076414	TRUE	XLOC_421023	424280	DPP10
TCONS_03596853	0.007899	TRUE	XLOC_372030	423068	SOX6
TCONS_01279468	0.0091385	TRUE	XLOC_150933	416752	LOC416752
TCONS_01279468	0.0091385	TRUE	XLOC_150933	770617	LOC770617
TCONS_01279468	0.0091385	TRUE	XLOC_150933	416749	CCNF
TCONS_01279468	0.0091385	TRUE	XLOC_150933	770440	VRK3
TCONS_01279468	0.0091385	TRUE	XLOC_150933	426986	MAPK8IP3
TCONS_01279468	0.0091385	TRUE	XLOC_150933	426987	MRPS34
TCONS_01279468	0.0091385	TRUE	XLOC_150933	426988	GLYR1
TCONS_02618330	0.0093323	TRUE	XLOC_275775	775973	FMN2
TCONS_02618330	0.0093323	TRUE	XLOC_275775	396364	CHRM3
TCONS_01203174	0.0093542	TRUE	XLOC_140986	416159	ATP10B
TCONS_01203174	0.0093542	TRUE	XLOC_140986	416158	PTTG1
TCONS_01203174	0.0093542	TRUE	XLOC_140986	416157	SLU7
TCONS_01203174	0.0093542	TRUE	XLOC_140986	416156	C1QTNF2
TCONS_01203174	0.0093542	TRUE	XLOC_140986	416155	CCNJL
TCONS_01203174	0.0093542	TRUE	XLOC_140986	416154	FABP6
TCONS_04486729	0.0097719	TRUE	XLOC_470756	769516	ROR2
TCONS_01881983	0.009834	TRUE	XLOC_181164	420687	CPNE4
TCONS_01881983	0.009834	TRUE	XLOC_181164	428451	LOC428451
TCONS_01881983	0.009834	TRUE	XLOC_181164	776390	ACPP
TCONS_01881983	0.009834	TRUE	XLOC_181164	420688	DNAJC13
TCONS_01881983	0.009834	TRUE	XLOC_181164	420689	ACAD11
TCONS_01881983	0.009834	TRUE	XLOC_181164	100859797	CCRL1
TCONS_01881983	0.009834	TRUE	XLOC_181164	414879	UBA5
TCONS_00335497	0.0098587	TRUE	XLOC_023302	418525	DSCAM
TCONS_00076851	0.010213	TRUE	XLOC_021237	417806	SLC38A1
TCONS_00076851	0.010213	TRUE	XLOC_021237	Novel000458	-
TCONS_00076851	0.010213	TRUE	XLOC_021237	417807	SLC38A2
TCONS_00076851	0.010213	TRUE	XLOC_021237	417809	SLC38A4
TCONS_02480689	0.010594	TRUE	XLOC_269994	420049	MVP
TCONS_02480689	0.010594	TRUE	XLOC_269994	101749461	LOC101749461
TCONS_02480689	0.010594	TRUE	XLOC_269994	420050	LOC420050
TCONS_01702097	0.011014	TRUE	XLOC_181435	395143	SOX4
TCONS_01702097	0.011014	TRUE	XLOC_181435	Novel000684	-
TCONS_01702097	0.011014	TRUE	XLOC_181435	Novel000741	-
TCONS_01702097	0.011014	TRUE	XLOC_181435	Novel000714	-
TCONS_01702097	0.011014	TRUE	XLOC_181435	Novel000818	-
TCONS_01702097	0.011014	TRUE	XLOC_181435	420823	CDKAL1
TCONS_02730384	0.011492	TRUE	XLOC_274833	421280	VPS54
TCONS_02730384	0.011492	TRUE	XLOC_274833	421279	PELI1
TCONS_02730384	0.011492	TRUE	XLOC_274833	769512	LOC769512
TCONS_02730384	0.011492	TRUE	XLOC_274833	421278	LGALSL
TCONS_02730384	0.011492	TRUE	XLOC_274833	421277	AFTPH
TCONS_02429461	0.011509	TRUE	XLOC_264910	421158	PKP1
TCONS_02429461	0.011509	TRUE	XLOC_264910	771410	IGFN1
TCONS_02429461	0.011509	TRUE	XLOC_264910	421157	TMEM9
TCONS_02429461	0.011509	TRUE	XLOC_264910	395415	MGAT4C
TCONS_02429461	0.011509	TRUE	XLOC_264910	421156	TMEM183A
TCONS_02429461	0.011509	TRUE	XLOC_264910	421155	PPFIA4
TCONS_02429461	0.011509	TRUE	XLOC_264910	374004	MYOG
TCONS_02429461	0.011509	TRUE	XLOC_264910	374212	ADORA1
TCONS_02429461	0.011509	TRUE	XLOC_264910	421154	MYBPH
TCONS_02429461	0.011509	TRUE	XLOC_264910	421153	DENND2D
TCONS_02429461	0.011509	TRUE	XLOC_264910	421152	CEPT1
TCONS_03496367	0.012122	TRUE	XLOC_375169	423592	DDHD1
TCONS_00185509	0.012893	TRUE	XLOC_021221	417802	ANO6
TCONS_00185509	0.012893	TRUE	XLOC_021221	417804	ARID2
TCONS_01515649	0.013286	TRUE	XLOC_168873	769490	HS3ST3A1
TCONS_01515649	0.013286	TRUE	XLOC_168873	417332	METRNL
TCONS_01515649	0.013286	TRUE	XLOC_168873	417333	B3GNTL1
TCONS_01692422	0.013464	TRUE	XLOC_178521	100857506	NEK11
TCONS_01692422	0.013464	TRUE	XLOC_178521	776146	LOC776146
TCONS_01692422	0.013464	TRUE	XLOC_178521	420686	MRPL3
TCONS_01692422	0.013464	TRUE	XLOC_178521	420687	CPNE4
TCONS_02128172	0.013823	TRUE	XLOC_181435	395143	SOX4
TCONS_02128172	0.013823	TRUE	XLOC_181435	Novel000684	-
TCONS_02128172	0.013823	TRUE	XLOC_181435	Novel000741	-
TCONS_02128172	0.013823	TRUE	XLOC_181435	Novel000714	-
TCONS_02128172	0.013823	TRUE	XLOC_181435	Novel000818	-
TCONS_02128172	0.013823	TRUE	XLOC_181435	420823	CDKAL1
TCONS_04376150	0.013908	TRUE	XLOC_456133	374269	TP63
TCONS_04376150	0.013908	TRUE	XLOC_456133	Novel001488	-
TCONS_04376150	0.013908	TRUE	XLOC_456133	Novel001506	-
TCONS_04376150	0.013908	TRUE	XLOC_456133	Novel001507	-
TCONS_04376150	0.013908	TRUE	XLOC_456133	Novel001489	-
TCONS_04376150	0.013908	TRUE	XLOC_456133	Novel001490	-
TCONS_04376150	0.013908	TRUE	XLOC_456133	429148	LPP
TCONS_02553763	0.014039	TRUE	XLOC_275477	Novel001155	-
TCONS_02553763	0.014039	TRUE	XLOC_275477	Novel001064	-
TCONS_02553763	0.014039	TRUE	XLOC_275477	Novel001108	-
TCONS_02553763	0.014039	TRUE	XLOC_275477	Novel001165	-
TCONS_02553763	0.014039	TRUE	XLOC_275477	Novel001164	-
TCONS_00014787	0.014325	TRUE	XLOC_004515	100857932	LOC100857932
TCONS_01203094	0.014389	TRUE	XLOC_140721	769940	LOC769940
TCONS_01203094	0.014389	TRUE	XLOC_140721	769726	LOC769726
TCONS_01203094	0.014389	TRUE	XLOC_140721	416174	GABRP
TCONS_01203094	0.014389	TRUE	XLOC_140721	416173	KCNIP1
TCONS_01203094	0.014389	TRUE	XLOC_140721	395301	KCNMB1
TCONS_01203094	0.014389	TRUE	XLOC_140721	395438	LCP2
TCONS_01203094	0.014389	TRUE	XLOC_140721	427613	FOXI1
TCONS_01203094	0.014389	TRUE	XLOC_140721	427612	DOCK2
TCONS_00187288	0.015647	TRUE	XLOC_024677	418909	KL
TCONS_00187288	0.015647	TRUE	XLOC_024677	418910	PDS5B
TCONS_01770385	0.015811	TRUE	XLOC_178018	420457	LARP4B
TCONS_00372534	0.016037	TRUE	XLOC_023723	418675	RP2
TCONS_00372534	0.016037	TRUE	XLOC_023723	418676	SLC9A7
TCONS_00372534	0.016037	TRUE	XLOC_023723	100858683	TUBGCP5
TCONS_00372534	0.016037	TRUE	XLOC_023723	101748607	LOC101748607
TCONS_00372534	0.016037	TRUE	XLOC_023723	418677	CYFIP1
TCONS_02679154	0.016288	TRUE	XLOC_274843	769612	SLC1A4
TCONS_02679154	0.016288	TRUE	XLOC_274843	421274	CEP68
TCONS_02679154	0.016288	TRUE	XLOC_274843	421273	RAB1A
TCONS_02679154	0.016288	TRUE	XLOC_274843	396147	ACTR2
TCONS_02679154	0.016288	TRUE	XLOC_274843	421271	SPRED2
TCONS_00127061	0.016294	TRUE	XLOC_019225	418724	TGFBRAP1
TCONS_00127061	0.016294	TRUE	XLOC_019225	418725	C1H2ORF49
TCONS_00127061	0.016294	TRUE	XLOC_019225	418726	FHL2
TCONS_00127061	0.016294	TRUE	XLOC_019225	418727	NCK2
TCONS_01021835	0.016353	TRUE	XLOC_118412	415802	DYNLRB2
TCONS_02245846	0.016358	TRUE	XLOC_245001	101750061	LOC101750061
TCONS_02245846	0.016358	TRUE	XLOC_245001	Novel000903	-
TCONS_02730665	0.016761	TRUE	XLOC_275806	428585	IRF2BP2
TCONS_02730665	0.016761	TRUE	XLOC_275806	421517	TARBP1
TCONS_02730665	0.016761	TRUE	XLOC_275806	771652	C3H1ORF31
TCONS_02730665	0.016761	TRUE	XLOC_275806	421518	SLC35F3
TCONS_01119732	0.016979	TRUE	XLOC_129589	416078	ATXN7
TCONS_01119732	0.016979	TRUE	XLOC_129589	416079	PSMD6
TCONS_01119732	0.016979	TRUE	XLOC_129589	771427	PRICKLE2
TCONS_01119732	0.016979	TRUE	XLOC_129589	416080	ADAMTS9
TCONS_03013272	0.017171	TRUE	XLOC_325830	771752	LOC771752
TCONS_03013272	0.017171	TRUE	XLOC_325830	Novel001175	-
TCONS_03013272	0.017171	TRUE	XLOC_325830	101750275	LOC101750275
TCONS_03013272	0.017171	TRUE	XLOC_325830	422312	MTMR8
TCONS_03013272	0.017171	TRUE	XLOC_325830	422313	ASB12
TCONS_03013272	0.017171	TRUE	XLOC_325830	101750405	LOC101750405
TCONS_03013272	0.017171	TRUE	XLOC_325830	422314	FAM123B
TCONS_02507738	0.017504	TRUE	XLOC_272641	421324	WDR26
TCONS_02507738	0.017504	TRUE	XLOC_272641	421325	CNIH4
TCONS_02507738	0.017504	TRUE	XLOC_272641	421326	NVL
TCONS_02507738	0.017504	TRUE	XLOC_272641	421327	DEGS1
TCONS_02507738	0.017504	TRUE	XLOC_272641	421328	FBXO28
TCONS_02507738	0.017504	TRUE	XLOC_272641	421329	TP53BP2
TCONS_02507738	0.017504	TRUE	XLOC_272641	395963	CAPN2
TCONS_02507738	0.017504	TRUE	XLOC_272641	428561	CAPN8
TCONS_00271643	0.018198	TRUE	XLOC_017648	395860	ST8SIA1
TCONS_00271643	0.018198	TRUE	XLOC_017648	418198	C3AR1
TCONS_00133966	0.018323	TRUE	XLOC_023503	Novel000404	-
TCONS_04504459	0.018513	TRUE	XLOC_469900	-	-
TCONS_01631638	0.018797	TRUE	XLOC_174307	417622	VPS53
TCONS_01631638	0.018797	TRUE	XLOC_174307	417623	FAM101B
TCONS_01631638	0.018797	TRUE	XLOC_174307	772026	RPH3AL
TCONS_01631638	0.018797	TRUE	XLOC_174307	417624	DOC2B
TCONS_01631638	0.018797	TRUE	XLOC_174307	396377	OPNP
TCONS_01631638	0.018797	TRUE	XLOC_174307	417625	TEX14
TCONS_01631638	0.018797	TRUE	XLOC_174307	417626	RAD51C
TCONS_01631638	0.018797	TRUE	XLOC_174307	417627	PPM1E
TCONS_01631638	0.018797	TRUE	XLOC_174307	417628	TRIM37
TCONS_00049671	0.019034	TRUE	XLOC_014752	-	-
TCONS_03490736	0.01928	TRUE	XLOC_372049	423075	OTOG
TCONS_03490736	0.01928	TRUE	XLOC_372049	378899	FTL
TCONS_03490736	0.01928	TRUE	XLOC_372049	374048	MYOD1
TCONS_03490736	0.01928	TRUE	XLOC_372049	423076	KCNC1
TCONS_03021143	0.019688	TRUE	XLOC_327684	428707	HTR2C
TCONS_03021143	0.019688	TRUE	XLOC_327684	422219	IL13RA2
TCONS_03021143	0.019688	TRUE	XLOC_327684	422220	LRCH2
TCONS_03021143	0.019688	TRUE	XLOC_327684	422221	LOC422221
TCONS_03293244	0.019896	TRUE	XLOC_326882	422765	FRYL
TCONS_03293244	0.019896	TRUE	XLOC_326882	100857604	ZAR1
TCONS_03293244	0.019896	TRUE	XLOC_326882	770263	SLC10A4
TCONS_03293244	0.019896	TRUE	XLOC_326882	Novel001178	-
TCONS_03293244	0.019896	TRUE	XLOC_326882	422766	SLAIN2
TCONS_03293244	0.019896	TRUE	XLOC_326882	396407	TEC
TCONS_03293244	0.019896	TRUE	XLOC_326882	770387	TXK
TCONS_03293244	0.019896	TRUE	XLOC_326882	428783	NIPAL1
TCONS_04343421	0.020402	TRUE	XLOC_456227	424964	ATP11B
TCONS_01279624	0.020487	TRUE	XLOC_151032	416437	BAIAP2L1
TCONS_01279624	0.020487	TRUE	XLOC_151032	416438	NPTX2
TCONS_01279624	0.020487	TRUE	XLOC_151032	416439	TMEM130
TCONS_01279624	0.020487	TRUE	XLOC_151032	416440	TRRAP
TCONS_00019838	0.020684	TRUE	XLOC_006199	-	-
TCONS_03602403	0.021028	TRUE	XLOC_373309	423492	INF2
TCONS_03602403	0.021028	TRUE	XLOC_373309	101749904	LOC101749904
TCONS_03602403	0.021028	TRUE	XLOC_373309	776127	ADSSL1
TCONS_03602403	0.021028	TRUE	XLOC_373309	423493	SIVA1
TCONS_03602403	0.021028	TRUE	XLOC_373309	395928	AKT1
TCONS_03602403	0.021028	TRUE	XLOC_373309	428913	ZBTB42
TCONS_02449062	0.021277	TRUE	XLOC_264744	419850	PFKFB2
TCONS_02449062	0.021277	TRUE	XLOC_264744	419851	LOC419851
TCONS_02449062	0.021277	TRUE	XLOC_264744	Novel000997	-
TCONS_02449062	0.021277	TRUE	XLOC_264744	Novel000991	-
TCONS_02449062	0.021277	TRUE	XLOC_264744	Novel000992	-
TCONS_02449062	0.021277	TRUE	XLOC_264744	419852	CD55
TCONS_02449062	0.021277	TRUE	XLOC_264744	419853	CR1L
TCONS_02449062	0.021277	TRUE	XLOC_264744	Novel001005	-
TCONS_02449062	0.021277	TRUE	XLOC_264744	Novel000993	-
TCONS_02449062	0.021277	TRUE	XLOC_264744	Novel000998	-
TCONS_02449062	0.021277	TRUE	XLOC_264744	Novel000999	-
TCONS_02449062	0.021277	TRUE	XLOC_264744	Novel001000	-
TCONS_02449062	0.021277	TRUE	XLOC_264744	Novel001006	-
TCONS_02449062	0.021277	TRUE	XLOC_264744	395384	C4BPA
TCONS_02449062	0.021277	TRUE	XLOC_264744	Novel001002	-
TCONS_02449062	0.021277	TRUE	XLOC_264744	Novel001007	-
TCONS_02449062	0.021277	TRUE	XLOC_264744	419856	CD34
TCONS_02449062	0.021277	TRUE	XLOC_264744	419857	PLXNA2
TCONS_03458618	0.021723	TRUE	XLOC_375056	423518	PRKCH
TCONS_03458618	0.021723	TRUE	XLOC_375056	423519	SLC38A6
TCONS_03752196	0.021871	TRUE	XLOC_403328	423935	WDR11
TCONS_00176931	0.021993	TRUE	XLOC_018128	-	-
TCONS_01084405	0.022212	TRUE	XLOC_129519	416021	EEFSEC
TCONS_00053177	0.023188	TRUE	XLOC_015630	776458	LOC776458
TCONS_00053177	0.023188	TRUE	XLOC_015630	776463	LOC776463
TCONS_00053177	0.023188	TRUE	XLOC_015630	100857569	LOC100857569
TCONS_02462923	0.023254	TRUE	XLOC_268005	425531	LOC425531
TCONS_02462923	0.023254	TRUE	XLOC_268005	425527	DUSP3
TCONS_02462923	0.023254	TRUE	XLOC_268005	429784	SOST
TCONS_02462923	0.023254	TRUE	XLOC_268005	395533	MEOX1
TCONS_02462923	0.023254	TRUE	XLOC_268005	101749971	LOC101749971
TCONS_02462923	0.023254	TRUE	XLOC_268005	395747	ETV4
TCONS_02462923	0.023254	TRUE	XLOC_268005	419982	DHX8
TCONS_02462923	0.023254	TRUE	XLOC_268005	419980	PHB
TCONS_02462923	0.023254	TRUE	XLOC_268005	419987	ZNF652
TCONS_02462923	0.023254	TRUE	XLOC_268005	395650	PHOSPHO1
TCONS_02462923	0.023254	TRUE	XLOC_268005	419988	ABI3
TCONS_02462923	0.023254	TRUE	XLOC_268005	101750432	LOC101750432
TCONS_02462923	0.023254	TRUE	XLOC_268005	100859179	LOC100859179
TCONS_02462923	0.023254	TRUE	XLOC_268005	395953	IGF2BP1
TCONS_02462923	0.023254	TRUE	XLOC_268005	419989	GIP
TCONS_02462923	0.023254	TRUE	XLOC_268005	419990	SNF8
TCONS_04195253	0.023292	TRUE	XLOC_441139	395961	NR5A2
TCONS_04195253	0.023292	TRUE	XLOC_441139	Novel001460	-
TCONS_04195253	0.023292	TRUE	XLOC_441139	Novel001455	-
TCONS_03313496	0.023542	TRUE	XLOC_327010	422804	SEL1L3
TCONS_03313496	0.023542	TRUE	XLOC_327010	395131	SLC34A2
TCONS_03313496	0.023542	TRUE	XLOC_327010	422805	ANAPC4
TCONS_03313496	0.023542	TRUE	XLOC_327010	422806	ZCCHC4
TCONS_03313496	0.023542	TRUE	XLOC_327010	422807	PI4K2B
TCONS_03313496	0.023542	TRUE	XLOC_327010	422808	SEPSECS
TCONS_03313496	0.023542	TRUE	XLOC_327010	422809	LGI2
TCONS_01416781	0.023839	TRUE	XLOC_158011	416835	VPS37B
TCONS_01416781	0.023839	TRUE	XLOC_158011	416836	HIP1R
TCONS_01416781	0.023839	TRUE	XLOC_158011	771794	DENR
TCONS_01416781	0.023839	TRUE	XLOC_158011	427696	GPN3
TCONS_01416781	0.023839	TRUE	XLOC_158011	416837	ARPC3
TCONS_01416781	0.023839	TRUE	XLOC_158011	416838	ANAPC7
TCONS_01416781	0.023839	TRUE	XLOC_158011	396446	ATP2A2
TCONS_01416781	0.023839	TRUE	XLOC_158011	416839	IFT81
TCONS_01416781	0.023839	TRUE	XLOC_158011	771952	P2RX7
TCONS_01416781	0.023839	TRUE	XLOC_158011	374166	P2RX4
TCONS_01416781	0.023839	TRUE	XLOC_158011	396405	CAMKK2
TCONS_01416781	0.023839	TRUE	XLOC_158011	101751995	LOC101751995
TCONS_01416781	0.023839	TRUE	XLOC_158011	416842	ANAPC5
TCONS_01416781	0.023839	TRUE	XLOC_158011	416843	RNF34
TCONS_01416781	0.023839	TRUE	XLOC_158011	416844	KDM2B
TCONS_02992617	0.024108	TRUE	XLOC_327658	422185	PRPS1
TCONS_02992617	0.024108	TRUE	XLOC_327658	100502566	LOC100502566
TCONS_02992617	0.024108	TRUE	XLOC_327658	422187	RAB9B
TCONS_02992617	0.024108	TRUE	XLOC_327658	396214	PLP1
TCONS_02992617	0.024108	TRUE	XLOC_327658	769706	GLRA4
TCONS_02992617	0.024108	TRUE	XLOC_327658	422188	GLA
TCONS_02992617	0.024108	TRUE	XLOC_327658	100859914	RPL36A
TCONS_02992617	0.024108	TRUE	XLOC_327658	374075	BTK
TCONS_02992617	0.024108	TRUE	XLOC_327658	422190	TIMM8A
TCONS_02992617	0.024108	TRUE	XLOC_327658	769755	LOC769755
TCONS_02992617	0.024108	TRUE	XLOC_327658	422192	TAF7
TCONS_02992617	0.024108	TRUE	XLOC_327658	769785	AIPL1
TCONS_02992617	0.024108	TRUE	XLOC_327658	422193	DRP2
TCONS_02992617	0.024108	TRUE	XLOC_327658	395207	CENPI
TCONS_02992617	0.024108	TRUE	XLOC_327658	769837	LOC769837
TCONS_02992617	0.024108	TRUE	XLOC_327658	776915	F8A3
TCONS_02992617	0.024108	TRUE	XLOC_327658	422196	DKC1
TCONS_02992617	0.024108	TRUE	XLOC_327658	422197	MPP1
TCONS_02992617	0.024108	TRUE	XLOC_327658	422198	LOC422198
TCONS_02992617	0.024108	TRUE	XLOC_327658	422199	F8
TCONS_02992617	0.024108	TRUE	XLOC_327658	422200	FUNDC2
TCONS_02992617	0.024108	TRUE	XLOC_327658	769944	MTCP1NB
TCONS_03763379	0.024389	TRUE	XLOC_402194	423894	SHOC2
TCONS_03763379	0.024389	TRUE	XLOC_402194	428980	ADRA2A
TCONS_02516799	0.024639	TRUE	XLOC_274156	421914	PXDN
TCONS_02516799	0.024639	TRUE	XLOC_274156	421915	MYT1L
TCONS_04358188	0.024784	TRUE	XLOC_455511	424882	PLOD2
TCONS_04213841	0.025028	TRUE	XLOC_441736	424606	MAST2
TCONS_04213841	0.025028	TRUE	XLOC_441736	429096	PIK3R3
TCONS_04213841	0.025028	TRUE	XLOC_441736	424607	TSPAN1
TCONS_04213841	0.025028	TRUE	XLOC_441736	429097	POMGNT1
TCONS_04213841	0.025028	TRUE	XLOC_441736	424608	C1ORF190
TCONS_04213841	0.025028	TRUE	XLOC_441736	771917	LOC771917
TCONS_04213841	0.025028	TRUE	XLOC_441736	424611	RAD54L
TCONS_04213841	0.025028	TRUE	XLOC_441736	424612	LRRC41
TCONS_00078817	0.026001	TRUE	XLOC_023923	428017	IRS2
TCONS_00078817	0.026001	TRUE	XLOC_023923	395530	COL4A1
TCONS_03995295	0.026026	TRUE	XLOC_421450	423989	TFPI
TCONS_03995295	0.026026	TRUE	XLOC_421450	Novel001434	-
TCONS_03995295	0.026026	TRUE	XLOC_421450	423990	CALCRL
TCONS_03192310	0.026503	TRUE	XLOC_328409	100859744	RASGEF1B
TCONS_03192310	0.026503	TRUE	XLOC_328409	428753	PRKG2
TCONS_03192310	0.026503	TRUE	XLOC_328409	422585	PKD2
TCONS_03192310	0.026503	TRUE	XLOC_328409	395210	SPP1
TCONS_03192310	0.026503	TRUE	XLOC_328409	395256	MEPE
TCONS_03192310	0.026503	TRUE	XLOC_328409	396071	IBSP
TCONS_03192310	0.026503	TRUE	XLOC_328409	404539	DMP1
TCONS_03192310	0.026503	TRUE	XLOC_328409	422586	SPARCL1
TCONS_03192310	0.026503	TRUE	XLOC_328409	422587	NUDT9
TCONS_03192310	0.026503	TRUE	XLOC_328409	428754	LOC428754
TCONS_02392564	0.026603	TRUE	XLOC_259525	101748867	LOC101748867
TCONS_02392564	0.026603	TRUE	XLOC_259525	101748624	LOC101748624
TCONS_02392564	0.026603	TRUE	XLOC_259525	419743	ATP12A
TCONS_02392564	0.026603	TRUE	XLOC_259525	419744	SCN3B
TCONS_02392564	0.026603	TRUE	XLOC_259525	769528	GRAMD1B
TCONS_00131888	0.02669	TRUE	XLOC_020355	395562	WNT11
TCONS_00131888	0.02669	TRUE	XLOC_020355	419091	UVRAG
TCONS_00279708	0.026734	TRUE	XLOC_020860	769256	IL17REL
TCONS_04485995	0.026883	TRUE	XLOC_469928	426807	ZCCHC7
TCONS_04485995	0.026883	TRUE	XLOC_469928	387330	PAX5
TCONS_00006806	0.027071	TRUE	XLOC_001955	-	-
TCONS_00128823	0.027077	TRUE	XLOC_019534	418817	KLF12
TCONS_02587419	0.027126	TRUE	XLOC_276274	421753	SLC16A10
TCONS_02587419	0.027126	TRUE	XLOC_276274	428624	RPF2
TCONS_02587419	0.027126	TRUE	XLOC_276274	421754	GTF3C6
TCONS_02587419	0.027126	TRUE	XLOC_276274	421755	AMD1
TCONS_02587419	0.027126	TRUE	XLOC_276274	421756	CDK19
TCONS_02432575	0.027253	TRUE	XLOC_264772	101750708	C26H6orf132
TCONS_02432575	0.027253	TRUE	XLOC_264772	419865	WDR77
TCONS_02432575	0.027253	TRUE	XLOC_264772	419866	ATP5F1
TCONS_02432575	0.027253	TRUE	XLOC_264772	373956	ADORA3
TCONS_02432575	0.027253	TRUE	XLOC_264772	419867	RAP1A
TCONS_02432575	0.027253	TRUE	XLOC_264772	419868	C1ORF183
TCONS_02432575	0.027253	TRUE	XLOC_264772	419869	DDX20
TCONS_02432575	0.027253	TRUE	XLOC_264772	374228	KCND3
TCONS_02432575	0.027253	TRUE	XLOC_264772	Novel001001	-
TCONS_02432575	0.027253	TRUE	XLOC_264772	419870	CTTNBP2NL
TCONS_01390676	0.027304	TRUE	XLOC_157952	416796	GALNT9
TCONS_01390676	0.027304	TRUE	XLOC_157952	416798	EP400
TCONS_01390676	0.027304	TRUE	XLOC_157952	100857793	LOC100857793
TCONS_01390676	0.027304	TRUE	XLOC_157952	101751465	LOC101751465
TCONS_01390676	0.027304	TRUE	XLOC_157952	416799	PUS1
TCONS_01390676	0.027304	TRUE	XLOC_157952	416800	ULK1
TCONS_00336182	0.028699	TRUE	XLOC_024721	418940	SPATA13
TCONS_00336182	0.028699	TRUE	XLOC_024721	771538	C1QTNF9
TCONS_00336182	0.028699	TRUE	XLOC_024721	418942	MIPEP
TCONS_02285168	0.02883	TRUE	XLOC_251437	425370	PINK1
TCONS_02285168	0.02883	TRUE	XLOC_251437	373942	AGMAT
TCONS_02285168	0.02883	TRUE	XLOC_251437	429208	DNAJC16
TCONS_02285168	0.02883	TRUE	XLOC_251437	426970	CASP9
TCONS_02285168	0.02883	TRUE	XLOC_251437	430670	CTRC
TCONS_02285168	0.02883	TRUE	XLOC_251437	430669	EFHD2
TCONS_02285168	0.02883	TRUE	XLOC_251437	771735	LOC771735
TCONS_02285168	0.02883	TRUE	XLOC_251437	771913	TMEM51
TCONS_02285168	0.02883	TRUE	XLOC_251437	Novel000923	-
TCONS_02285168	0.02883	TRUE	XLOC_251437	426211	KAZN
TCONS_02285168	0.02883	TRUE	XLOC_251437	Novel000925	-
TCONS_02285168	0.02883	TRUE	XLOC_251437	101747626	LOC101747626
TCONS_02543135	0.029163	TRUE	XLOC_272535	396444	SNAP25
TCONS_02543135	0.029163	TRUE	XLOC_272535	416735	LOC416735
TCONS_02543135	0.029163	TRUE	XLOC_272535	101748254	LOC101748254
TCONS_02543135	0.029163	TRUE	XLOC_272535	101747958	LOC101747958
TCONS_04343422	0.029621	TRUE	XLOC_456228	424964	ATP11B
TCONS_02316836	0.029771	TRUE	XLOC_251280	419388	PRDM16
TCONS_02316836	0.029771	TRUE	XLOC_251280	100857353	TTC34
TCONS_02316836	0.029771	TRUE	XLOC_251280	770671	MMEL1
TCONS_02316836	0.029771	TRUE	XLOC_251280	419390	LOC419390
TCONS_02316836	0.029771	TRUE	XLOC_251280	Novel000914	-
TCONS_02316836	0.029771	TRUE	XLOC_251280	419392	HES5
TCONS_02316836	0.029771	TRUE	XLOC_251280	100736561	PANK4
TCONS_02316836	0.029771	TRUE	XLOC_251280	396300	KBP
TCONS_02316836	0.029771	TRUE	XLOC_251280	428180	PLCH2
TCONS_01849588	0.030492	TRUE	XLOC_179301	396217	MBP
TCONS_01849588	0.030492	TRUE	XLOC_179301	421008	ZNF236
TCONS_02812260	0.030748	TRUE	XLOC_274104	428646	ELOVL5
TCONS_02812260	0.030748	TRUE	XLOC_274104	404300	GCM1
TCONS_02812260	0.030748	TRUE	XLOC_274104	421895	FBXO9
TCONS_02812260	0.030748	TRUE	XLOC_274104	421896	ICK
TCONS_02812260	0.030748	TRUE	XLOC_274104	396380	LOC396380
TCONS_02812260	0.030748	TRUE	XLOC_274104	395612	GSTA3
TCONS_02812260	0.030748	TRUE	XLOC_274104	414896	GSTA3
TCONS_02812260	0.030748	TRUE	XLOC_274104	100859645	LOC100859645
TCONS_02812260	0.030748	TRUE	XLOC_274104	395611	LOC395611
TCONS_02812260	0.030748	TRUE	XLOC_274104	414895	GSTA
TCONS_02812260	0.030748	TRUE	XLOC_274104	421897	TMEM14A
TCONS_02059755	0.032177	TRUE	XLOC_180927	100857462	RAPGEF5
TCONS_02059755	0.032177	TRUE	XLOC_180927	420609	LOC420609
TCONS_02059755	0.032177	TRUE	XLOC_180927	Novel000711	-
TCONS_02059755	0.032177	TRUE	XLOC_180927	395337	IL6
TCONS_02059755	0.032177	TRUE	XLOC_180927	420610	TOMM7
TCONS_02059755	0.032177	TRUE	XLOC_180927	420611	FAM126A
TCONS_02059755	0.032177	TRUE	XLOC_180927	420612	KLHL7
TCONS_00115519	0.032585	TRUE	XLOC_016637	417701	CBLL1
TCONS_00115519	0.032585	TRUE	XLOC_016637	417700	SLC26A3
TCONS_00115519	0.032585	TRUE	XLOC_016637	417699	DLD
TCONS_00115519	0.032585	TRUE	XLOC_016637	396478	LAMB1
TCONS_00115519	0.032585	TRUE	XLOC_016637	Novel000391	-
TCONS_00115519	0.032585	TRUE	XLOC_016637	396076	LAMB4
TCONS_00115519	0.032585	TRUE	XLOC_016637	417697	ERGIC2
TCONS_00115519	0.032585	TRUE	XLOC_016637	427844	LRRK2
TCONS_04376152	0.033253	TRUE	XLOC_456133	374269	TP63
TCONS_04376152	0.033253	TRUE	XLOC_456133	Novel001488	-
TCONS_04376152	0.033253	TRUE	XLOC_456133	Novel001506	-
TCONS_04376152	0.033253	TRUE	XLOC_456133	Novel001507	-
TCONS_04376152	0.033253	TRUE	XLOC_456133	Novel001489	-
TCONS_04376152	0.033253	TRUE	XLOC_456133	Novel001490	-
TCONS_04376152	0.033253	TRUE	XLOC_456133	429148	LPP
TCONS_00114521	0.033374	TRUE	XLOC_016470	395873	K123
TCONS_00114521	0.033374	TRUE	XLOC_016470	395294	IL2RA
TCONS_00114521	0.033374	TRUE	XLOC_016470	418248	RBM17
TCONS_00114521	0.033374	TRUE	XLOC_016470	Novel000355	-
TCONS_00114521	0.033374	TRUE	XLOC_016470	418247	PFKFB3
TCONS_04164379	0.033424	TRUE	XLOC_441139	395961	NR5A2
TCONS_04164379	0.033424	TRUE	XLOC_441139	Novel001460	-
TCONS_04164379	0.033424	TRUE	XLOC_441139	Novel001455	-
TCONS_01702025	0.033806	TRUE	XLOC_181355	420774	HECW1
TCONS_01702025	0.033806	TRUE	XLOC_181355	420775	STK17A
TCONS_01702025	0.033806	TRUE	XLOC_181355	420776	BLVRA
TCONS_01435976	0.03389	TRUE	XLOC_157952	416796	GALNT9
TCONS_01435976	0.03389	TRUE	XLOC_157952	416798	EP400
TCONS_01435976	0.03389	TRUE	XLOC_157952	100857793	LOC100857793
TCONS_01435976	0.03389	TRUE	XLOC_157952	101751465	LOC101751465
TCONS_01435976	0.03389	TRUE	XLOC_157952	416799	PUS1
TCONS_01435976	0.03389	TRUE	XLOC_157952	416800	ULK1
TCONS_01403014	0.033973	TRUE	XLOC_158380	416810	TMEM132B
TCONS_01403014	0.033973	TRUE	XLOC_158380	101747874	LOC101747874
TCONS_01403014	0.033973	TRUE	XLOC_158380	416811	AACS
TCONS_01403014	0.033973	TRUE	XLOC_158380	416812	BRI3BP
TCONS_01403014	0.033973	TRUE	XLOC_158380	416813	DHX37
TCONS_01403014	0.033973	TRUE	XLOC_158380	396190	UBB
TCONS_01403014	0.033973	TRUE	XLOC_158380	416814	SCARB1
TCONS_01403014	0.033973	TRUE	XLOC_158380	101751946	LOC101751946
TCONS_00555953	0.03405	TRUE	XLOC_023167	101752021	LOC101752021
TCONS_00555953	0.03405	TRUE	XLOC_023167	427966	NRIP1
TCONS_00555953	0.03405	TRUE	XLOC_023167	101749411	LOC101749411
TCONS_00076711	0.034802	TRUE	XLOC_020860	769256	IL17REL
TCONS_01203097	0.035008	TRUE	XLOC_140721	769940	LOC769940
TCONS_01203097	0.035008	TRUE	XLOC_140721	769726	LOC769726
TCONS_01203097	0.035008	TRUE	XLOC_140721	416174	GABRP
TCONS_01203097	0.035008	TRUE	XLOC_140721	416173	KCNIP1
TCONS_01203097	0.035008	TRUE	XLOC_140721	395301	KCNMB1
TCONS_01203097	0.035008	TRUE	XLOC_140721	395438	LCP2
TCONS_01203097	0.035008	TRUE	XLOC_140721	427613	FOXI1
TCONS_01203097	0.035008	TRUE	XLOC_140721	427612	DOCK2
TCONS_04175191	0.035547	TRUE	XLOC_441127	424336	NTNG1
TCONS_04175191	0.035547	TRUE	XLOC_441127	373939	VAV3
TCONS_01318073	0.035713	TRUE	XLOC_150972	416419	SHISA9
TCONS_01318073	0.035713	TRUE	XLOC_150972	Novel000602	-
TCONS_01318073	0.035713	TRUE	XLOC_150972	416420	ERCC4
TCONS_01318073	0.035713	TRUE	XLOC_150972	416421	MKL2
TCONS_01318073	0.035713	TRUE	XLOC_150972	768803	LOC768803
TCONS_01203305	0.037336	TRUE	XLOC_141138	416253	MRPL22
TCONS_01203305	0.037336	TRUE	XLOC_141138	416254	GEMIN5
TCONS_01203305	0.037336	TRUE	XLOC_141138	416255	CNOT8
TCONS_01203305	0.037336	TRUE	XLOC_141138	416256	C13H5ORF4
TCONS_01203305	0.037336	TRUE	XLOC_141138	416258	LARP1
TCONS_01203305	0.037336	TRUE	XLOC_141138	395812	HAND1
TCONS_01203305	0.037336	TRUE	XLOC_141138	416259	SAP30L
TCONS_03764853	0.037575	TRUE	XLOC_402935	423749	SORBS1
TCONS_03764853	0.037575	TRUE	XLOC_402935	428948	PDLIM1
TCONS_03764853	0.037575	TRUE	XLOC_402935	423750	HELLS
TCONS_03764853	0.037575	TRUE	XLOC_402935	423752	LOC423752
TCONS_03764853	0.037575	TRUE	XLOC_402935	395692	ZP4
TCONS_03764853	0.037575	TRUE	XLOC_402935	100858007	LOC100858007
TCONS_03764853	0.037575	TRUE	XLOC_402935	414833	CYP2C45
TCONS_03764853	0.037575	TRUE	XLOC_402935	Novel001341	-
TCONS_03764853	0.037575	TRUE	XLOC_402935	Novel001395	-
TCONS_03764853	0.037575	TRUE	XLOC_402935	Novel001397	-
TCONS_03764853	0.037575	TRUE	XLOC_402935	Novel001402	-
TCONS_03764853	0.037575	TRUE	XLOC_402935	Novel001412	-
TCONS_03764853	0.037575	TRUE	XLOC_402935	Novel001410	-
TCONS_03764853	0.037575	TRUE	XLOC_402935	Novel001409	-
TCONS_03764853	0.037575	TRUE	XLOC_402935	Novel001396	-
TCONS_03764853	0.037575	TRUE	XLOC_402935	Novel001356	-
TCONS_03764853	0.037575	TRUE	XLOC_402935	Novel001350	-
TCONS_03764853	0.037575	TRUE	XLOC_402935	Novel001383	-
TCONS_03764853	0.037575	TRUE	XLOC_402935	Novel001372	-
TCONS_03764853	0.037575	TRUE	XLOC_402935	395460	TM9SF3
TCONS_01105747	0.037763	TRUE	XLOC_129375	415977	NUP210
TCONS_01105747	0.037763	TRUE	XLOC_129375	415978	HDAC11
TCONS_01105747	0.037763	TRUE	XLOC_129375	Novel000524	-
TCONS_01105747	0.037763	TRUE	XLOC_129375	427583	FBLN2
TCONS_01455276	0.038117	TRUE	XLOC_163664	395098	DBC1
TCONS_01811032	0.038649	TRUE	XLOC_179601	Novel000724	-
TCONS_01811032	0.038649	TRUE	XLOC_179601	421114	PCMTD1
TCONS_01811032	0.038649	TRUE	XLOC_179601	Novel000811	-
TCONS_04570322	0.039147	TRUE	XLOC_471177	427394	LOC427394
TCONS_04570322	0.039147	TRUE	XLOC_471177	427395	MCCC2
TCONS_04570322	0.039147	TRUE	XLOC_471177	100858488	CARTPT
TCONS_04570322	0.039147	TRUE	XLOC_471177	Novel001538	-
TCONS_04570322	0.039147	TRUE	XLOC_471177	395579	KCNN2
TCONS_03763394	0.039874	TRUE	XLOC_402194	423894	SHOC2
TCONS_03763394	0.039874	TRUE	XLOC_402194	428980	ADRA2A
TCONS_00877465	0.039892	TRUE	XLOC_108432	415569	UACA
TCONS_00877465	0.039892	TRUE	XLOC_108432	554283	MORF4L1
TCONS_00877465	0.039892	TRUE	XLOC_108432	415570	ADAMTS7
TCONS_02645912	0.040082	TRUE	XLOC_275776	775973	FMN2
TCONS_02645912	0.040082	TRUE	XLOC_275776	396364	CHRM3
TCONS_02404676	0.04065	TRUE	XLOC_259706	419724	ARHGAP32
TCONS_02404676	0.04065	TRUE	XLOC_259706	395714	BARX2
TCONS_02404676	0.04065	TRUE	XLOC_259706	419725	TMEM45B
TCONS_02404676	0.04065	TRUE	XLOC_259706	419726	LOC419726
TCONS_02404676	0.04065	TRUE	XLOC_259706	419727	APLP2
TCONS_02404676	0.04065	TRUE	XLOC_259706	419729	PRDM10
TCONS_02993340	0.040853	TRUE	XLOC_328428	422592	MAPK10
TCONS_02993340	0.040853	TRUE	XLOC_328428	422593	ARHGAP24
TCONS_02217494	0.04124	TRUE	XLOC_245001	101750061	LOC101750061
TCONS_02217494	0.04124	TRUE	XLOC_245001	Novel000903	-
TCONS_03977992	0.044383	TRUE	XLOC_420412	423991	FAM171B
TCONS_03977992	0.044383	TRUE	XLOC_420412	396420	ITGAV
TCONS_03977992	0.044383	TRUE	XLOC_420412	423992	ZC3H15
TCONS_04220554	0.044401	TRUE	XLOC_441127	424336	NTNG1
TCONS_04220554	0.044401	TRUE	XLOC_441127	373939	VAV3
TCONS_03616015	0.044503	TRUE	XLOC_373107	423402	FOXN3
TCONS_03616015	0.044503	TRUE	XLOC_373107	Novel001301	-
TCONS_03616015	0.044503	TRUE	XLOC_373107	Novel001316	-
TCONS_01257308	0.044668	TRUE	XLOC_140231	416149	ARHGEF37
TCONS_01257308	0.044668	TRUE	XLOC_140231	395924	CSNK1A1
TCONS_01257308	0.044668	TRUE	XLOC_140231	101748975	LOC101748975
TCONS_01257308	0.044668	TRUE	XLOC_140231	427620	IL17B
TCONS_01257308	0.044668	TRUE	XLOC_140231	416200	PCYOX1L
TCONS_01257308	0.044668	TRUE	XLOC_140231	768554	GRPEL2
TCONS_01257308	0.044668	TRUE	XLOC_140231	427621	AFAP1L1
TCONS_01257308	0.044668	TRUE	XLOC_140231	416201	ABLIM3
TCONS_01257308	0.044668	TRUE	XLOC_140231	426627	SH3TC2
TCONS_00318608	0.045232	TRUE	XLOC_016924	771985	PTPRR
TCONS_00318608	0.045232	TRUE	XLOC_016924	417854	TSPAN8
TCONS_04126449	0.045243	TRUE	XLOC_421295	424312	RND3
TCONS_04126449	0.045243	TRUE	XLOC_421295	424313	RBM43
TCONS_04126449	0.045243	TRUE	XLOC_421295	424314	NMI
TCONS_04126449	0.045243	TRUE	XLOC_421295	424315	TNFAIP6
TCONS_04126449	0.045243	TRUE	XLOC_421295	424316	RIF1
TCONS_04126449	0.045243	TRUE	XLOC_421295	374027	NEB
TCONS_01394809	0.045308	TRUE	XLOC_157990	416815	NCOR2
TCONS_01394809	0.045308	TRUE	XLOC_157990	771797	FAM101A
TCONS_01394809	0.045308	TRUE	XLOC_157990	416817	CCDC92
TCONS_01394809	0.045308	TRUE	XLOC_157990	416818	DNAH10
TCONS_02645442	0.045603	TRUE	XLOC_274843	769612	SLC1A4
TCONS_02645442	0.045603	TRUE	XLOC_274843	421274	CEP68
TCONS_02645442	0.045603	TRUE	XLOC_274843	421273	RAB1A
TCONS_02645442	0.045603	TRUE	XLOC_274843	396147	ACTR2
TCONS_02645442	0.045603	TRUE	XLOC_274843	421271	SPRED2
TCONS_04423005	0.045867	TRUE	XLOC_455144	424733	PPP2R3A
TCONS_04423005	0.045867	TRUE	XLOC_455144	429119	MSL2
TCONS_04423005	0.045867	TRUE	XLOC_455144	768706	PCCB
TCONS_04423005	0.045867	TRUE	XLOC_455144	424735	STAG1
TCONS_04423005	0.045867	TRUE	XLOC_455144	Novel001515	-
TCONS_04500316	0.045884	TRUE	XLOC_468931	100858831	ANKRD55
TCONS_00224283	0.046125	TRUE	XLOC_017319	418060	ISX
TCONS_02679804	0.046425	TRUE	XLOC_276162	421717	NCOA7
TCONS_02679804	0.046425	TRUE	XLOC_276162	Novel001109	-
TCONS_02679804	0.046425	TRUE	XLOC_276162	Novel001065	-
TCONS_02679804	0.046425	TRUE	XLOC_276162	Novel001079	-
TCONS_00186821	0.046439	TRUE	XLOC_023467	418581	CYBB
TCONS_00186821	0.046439	TRUE	XLOC_023467	427991	XK
TCONS_00186821	0.046439	TRUE	XLOC_023467	427992	LANCL3
TCONS_00186821	0.046439	TRUE	XLOC_023467	418582	PRRG1
TCONS_00186821	0.046439	TRUE	XLOC_023467	100857292	LOC100857292
TCONS_04006350	0.046544	TRUE	XLOC_420982	395340	ADCY5
TCONS_04006350	0.046544	TRUE	XLOC_420982	424251	PTPLB
TCONS_04006350	0.046544	TRUE	XLOC_420982	396445	MYLK
TCONS_00185981	0.047779	TRUE	XLOC_021855	418107	AKR1D1
TCONS_00185981	0.047779	TRUE	XLOC_021855	Novel000336	-
TCONS_00185981	0.047779	TRUE	XLOC_021855	418108	ZC3HAV1L
TCONS_00185981	0.047779	TRUE	XLOC_021855	418109	LOC418109
TCONS_00236753	0.047926	TRUE	XLOC_023415	418565	CASK
TCONS_00236753	0.047926	TRUE	XLOC_023415	418566	NYX
TCONS_00236753	0.047926	TRUE	XLOC_023415	418567	DDX3X
TCONS_00236753	0.047926	TRUE	XLOC_023415	418568	RPL8
TCONS_00236753	0.047926	TRUE	XLOC_023415	418569	USP9X
TCONS_02641075	0.048342	TRUE	XLOC_273059	425840	ARID4B
TCONS_02641075	0.048342	TRUE	XLOC_273059	426311	RBM34
TCONS_02641075	0.048342	TRUE	XLOC_273059	426309	TOMM20
TCONS_02641075	0.048342	TRUE	XLOC_273059	Novel001116	-
TCONS_02641075	0.048342	TRUE	XLOC_273059	428585	IRF2BP2
TCONS_03075416	0.048362	TRUE	XLOC_328636	-	-
TCONS_00854110	0.048838	TRUE	XLOC_107519	415496	AEN
TCONS_00854110	0.048838	TRUE	XLOC_107519	101751360	LOC101751360
TCONS_00854110	0.048838	TRUE	XLOC_107519	415497	DET1
TCONS_00854110	0.048838	TRUE	XLOC_107519	415498	MRPS11
TCONS_00854110	0.048838	TRUE	XLOC_107519	415499	MRPL46
TCONS_00854110	0.048838	TRUE	XLOC_107519	396081	NTRK3
TCONS_03121692	0.049095	TRUE	XLOC_326476	422591	PTPN13
TCONS_03121692	0.049095	TRUE	XLOC_326476	422592	MAPK10

## Sheet: Table S5
Table S5 GO enrichment analysis of differentially expressed protein-coding genes targeted by cis-acting (<10kb) lncRNAs
GO_accession	Description	Term_type	p-value	DEG_item
GO:0016310	phosphorylation	biological_process	0.0012244	14
GO:0016301	kinase activity	molecular_function	0.0016279	17
GO:0006468	protein phosphorylation	biological_process	0.0016394	13
GO:0000166	nucleotide binding	molecular_function	0.0017254	29
GO:0030554	adenyl nucleotide binding	molecular_function	0.0018221	25
GO:0046556	alpha-N-arabinofuranosidase activity	molecular_function	0.0021563	2
GO:0006796	phosphate-containing compound metabolic process	biological_process	0.0028842	15
GO:0005524	ATP binding	molecular_function	0.0030258	24
GO:0006793	phosphorus metabolic process	biological_process	0.0030649	15
GO:0032559	adenyl ribonucleotide binding	molecular_function	0.003084	24
GO:0008026	ATP-dependent helicase activity	molecular_function	0.0031426	5
GO:0070035	purine NTP-dependent helicase activity	molecular_function	0.0031426	5
GO:0004672	protein kinase activity	molecular_function	0.0041426	13
GO:0017076	purine nucleotide binding	molecular_function	0.0043856	26
GO:0003824	catalytic activity	molecular_function	0.0047483	68
GO:0043934	sporulation	biological_process	0.0069885	2
GO:0032553	ribonucleotide binding	molecular_function	0.0070596	25
GO:0032555	purine ribonucleotide binding	molecular_function	0.0070596	25
GO:0004386	helicase activity	molecular_function	0.0078628	7
GO:0008201	heparin binding	molecular_function	0.0086729	2
GO:0004014	adenosylmethionine decarboxylase activity	molecular_function	0.0095914	1
GO:0006595	polyamine metabolic process	biological_process	0.0095914	1
GO:0006596	polyamine biosynthetic process	biological_process	0.0095914	1
GO:0006597	spermine biosynthetic process	biological_process	0.0095914	1
GO:0008215	spermine metabolic process	biological_process	0.0095914	1
GO:0008216	spermidine metabolic process	biological_process	0.0095914	1
GO:0008295	spermidine biosynthetic process	biological_process	0.0095914	1
GO:0019079	viral genome replication	biological_process	0.010229	3
GO:0016705	oxidoreductase activity, acting on paired donors, with incorporation or reduction of molecular oxygen	molecular_function	0.010543	5
GO:0016773	phosphotransferase activity, alcohol group as acceptor	molecular_function	0.011467	14
GO:0031160	spore wall	cellular_component	0.012309	1
GO:0019645	anaerobic electron transport chain	biological_process	0.012322	1
GO:0035438	cyclic-di-GMP binding	molecular_function	0.012322	1
GO:0035639	purine ribonucleoside triphosphate binding	molecular_function	0.012951	24
GO:0042623	ATPase activity, coupled	molecular_function	0.015125	6
GO:0016831	carboxy-lyase activity	molecular_function	0.015277	3
GO:0003993	acid phosphatase activity	molecular_function	0.016222	2
GO:0042401	cellular biogenic amine biosynthetic process	biological_process	0.017111	1
GO:0005606	laminin-1 complex	cellular_component	0.017356	2
GO:0016477	cell migration	biological_process	0.017356	2
GO:0030155	regulation of cell adhesion	biological_process	0.017356	2
GO:0030334	regulation of cell migration	biological_process	0.017356	2
GO:0043256	laminin complex	cellular_component	0.017356	2
GO:0045995	regulation of embryonic development	biological_process	0.017356	2
GO:0051270	regulation of cellular component movement	biological_process	0.017356	2
GO:2000145	regulation of cell motility	biological_process	0.017356	2
GO:0016829	lyase activity	molecular_function	0.017574	6
GO:0043412	macromolecule modification	biological_process	0.017898	18
GO:0016772	transferase activity, transferring phosphorus-containing groups	molecular_function	0.018393	20
GO:0008948	oxaloacetate decarboxylase activity	molecular_function	0.019907	2
GO:0035725	sodium ion transmembrane transport	biological_process	0.019907	2
GO:0071436	sodium ion export	biological_process	0.019907	2
GO:0005605	basal lamina	cellular_component	0.022874	2
GO:0040012	regulation of locomotion	biological_process	0.022926	2
GO:0050750	low-density lipoprotein particle receptor binding	molecular_function	0.023134	1
GO:0070325	lipoprotein particle receptor binding	molecular_function	0.023134	1
GO:2000026	regulation of multicellular organismal development	biological_process	0.024071	2
GO:0015081	sodium ion transmembrane transporter activity	molecular_function	0.024329	3
GO:0006464	protein modification process	biological_process	0.02549	16
GO:0031221	arabinan metabolic process	biological_process	0.026868	1
GO:0006814	sodium ion transport	biological_process	0.027539	3
GO:0000176	nuclear exosome (RNase complex)	cellular_component	0.027689	1
GO:0007052	mitotic spindle organization	biological_process	0.03128	1
GO:0030472	mitotic spindle organization in nucleus	biological_process	0.03128	1
GO:0009790	embryo development	biological_process	0.032295	2
GO:0008914	leucyltransferase activity	molecular_function	0.033256	1
GO:0030551	cyclic nucleotide binding	molecular_function	0.033537	1
GO:0000375	RNA splicing, via transesterification reactions	biological_process	0.036433	2
GO:0000377	RNA splicing, via transesterification reactions with bulged adenosine as nucleophile	biological_process	0.036433	2
GO:0000398	nuclear mRNA splicing, via spliceosome	biological_process	0.036433	2
GO:0005542	folic acid binding	molecular_function	0.037635	1
GO:0016830	carbon-carbon lyase activity	molecular_function	0.038679	3
GO:0000785	chromatin	cellular_component	0.040402	2
GO:0045333	cellular respiration	biological_process	0.041137	3
GO:0044212	transcription regulatory region DNA binding	molecular_function	0.041703	1
GO:0032879	regulation of localization	biological_process	0.042178	2
GO:0000790	nuclear chromatin	cellular_component	0.043148	1
GO:0016585	chromatin remodeling complex	cellular_component	0.043148	1
GO:0031011	Ino80 complex	cellular_component	0.043148	1
GO:0007051	spindle organization	biological_process	0.04368	1
GO:0019566	arabinose metabolic process	biological_process	0.043856	1
GO:0046373	L-arabinose metabolic process	biological_process	0.043856	1
GO:0017022	myosin binding	molecular_function	0.044824	1
GO:0032266	phosphatidylinositol-3-phosphate binding	molecular_function	0.046269	1
GO:0000178	exosome (RNase complex)	cellular_component	0.046479	1
GO:0016843	amine-lyase activity	molecular_function	0.04748	1
GO:0016844	strictosidine synthase activity	molecular_function	0.04748	1
GO:0030435	sporulation resulting in formation of a cellular spore	biological_process	0.048901	1
GO:0008508	bile acid:sodium symporter activity	molecular_function	0.049884	1
GO:0015125	bile acid transmembrane transporter activity	molecular_function	0.049884	1

## Sheet: Table S6
Table S6 GO enrichment analysis of differentially expressed protein-coding genes targeted by cis-acting (<100 kb) lncRNAs
GO accession	Description	Term_type	p-value	DEG_item
GO:0006796	phosphate-containing compound metabolic process	biological_process	5.8738e-05	44
GO:0006793	phosphorus metabolic process	biological_process	6.846e-05	44
GO:0016310	phosphorylation	biological_process	0.00014276	37
GO:0000166	nucleotide binding	molecular_function	0.00017709	87
GO:0031012	extracellular matrix	cellular_component	0.00022786	19
GO:0005488	binding	molecular_function	0.0004469	318
GO:0005578	proteinaceous extracellular matrix	cellular_component	0.0006284	15
GO:0030554	adenyl nucleotide binding	molecular_function	0.00064077	71
GO:0017076	purine nucleotide binding	molecular_function	0.00084923	78
GO:0006468	protein phosphorylation	biological_process	0.0009722	32
GO:0005524	ATP binding	molecular_function	0.00097587	69
GO:0032559	adenyl ribonucleotide binding	molecular_function	0.001012	69
GO:0032553	ribonucleotide binding	molecular_function	0.0012997	76
GO:0032555	purine ribonucleotide binding	molecular_function	0.0012997	76
GO:0004867	serine-type endopeptidase inhibitor activity	molecular_function	0.001509	7
GO:0035639	purine ribonucleoside triphosphate binding	molecular_function	0.0018151	75
GO:0005845	mRNA cap binding complex	cellular_component	0.0021474	2
GO:0034518	RNA cap binding complex	cellular_component	0.0021474	2
GO:0009308	amine metabolic process	biological_process	0.0046191	24
GO:0030414	peptidase inhibitor activity	molecular_function	0.0047775	10
GO:0061134	peptidase regulator activity	molecular_function	0.0047775	10
GO:0004672	protein kinase activity	molecular_function	0.00501	32
GO:0044421	extracellular region part	cellular_component	0.0058189	28
GO:0004866	endopeptidase inhibitor activity	molecular_function	0.0065828	8
GO:0061135	endopeptidase regulator activity	molecular_function	0.0065828	8
GO:0044455	mitochondrial membrane part	cellular_component	0.0066137	12
GO:0016773	phosphotransferase activity, alcohol group as acceptor	molecular_function	0.0067771	38
GO:0017022	myosin binding	molecular_function	0.0072321	2
GO:0007275	multicellular organismal development	biological_process	0.009782	13
GO:0006576	cellular biogenic amine metabolic process	biological_process	0.0099818	6
GO:0009165	nucleotide biosynthetic process	biological_process	0.010388	13
GO:0000774	adenyl-nucleotide exchange factor activity	molecular_function	0.010783	3
GO:0006164	purine nucleotide biosynthetic process	biological_process	0.01094	11
GO:0005753	mitochondrial proton-transporting ATP synthase complex	cellular_component	0.011813	8
GO:0008201	heparin binding	molecular_function	0.01249	3
GO:0030246	carbohydrate binding	molecular_function	0.012727	13
GO:0047750	cholestenol delta-isomerase activity	molecular_function	0.013518	2
GO:0016301	kinase activity	molecular_function	0.014299	39
GO:0004848	ureidoglycolate hydrolase activity	molecular_function	0.014473	2
GO:0072522	purine-containing compound biosynthetic process	biological_process	0.015568	11
GO:0022904	respiratory electron transport chain	biological_process	0.016154	5
GO:0009142	nucleoside triphosphate biosynthetic process	biological_process	0.016632	9
GO:0009145	purine nucleoside triphosphate biosynthetic process	biological_process	0.016632	9
GO:0009201	ribonucleoside triphosphate biosynthetic process	biological_process	0.016632	9
GO:0009206	purine ribonucleoside triphosphate biosynthetic process	biological_process	0.016632	9
GO:0006119	oxidative phosphorylation	biological_process	0.01685	4
GO:0042773	ATP synthesis coupled electron transport	biological_process	0.01685	4
GO:0004386	helicase activity	molecular_function	0.016918	15
GO:0009790	embryo development	biological_process	0.017001	4
GO:0034654	nucleobase-containing compound biosynthetic process	biological_process	0.017473	13
GO:0000276	mitochondrial proton-transporting ATP synthase complex, coupling factor F(o)	cellular_component	0.017923	7
GO:0016863	intramolecular oxidoreductase activity, transposing C=C bonds	molecular_function	0.018163	2
GO:0005515	protein binding	molecular_function	0.018484	170
GO:0042578	phosphoric ester hydrolase activity	molecular_function	0.018891	15
GO:0000255	allantoin metabolic process	biological_process	0.01919	2
GO:0000256	allantoin catabolic process	biological_process	0.01919	2
GO:0043605	cellular amide catabolic process	biological_process	0.01919	2
GO:0015985	energy coupled proton transport, down electrochemical gradient	biological_process	0.019711	8
GO:0015986	ATP synthesis coupled proton transport	biological_process	0.019711	8
GO:0042775	mitochondrial ATP synthesis coupled electron transport	biological_process	0.021092	3
GO:0001503	ossification	biological_process	0.021631	3
GO:0045259	proton-transporting ATP synthase complex	cellular_component	0.022376	8
GO:0051015	actin filament binding	molecular_function	0.022873	2
GO:0000375	RNA splicing, via transesterification reactions	biological_process	0.023129	4
GO:0000377	RNA splicing, via transesterification reactions with bulged adenosine as nucleophile	biological_process	0.023129	4
GO:0000398	nuclear mRNA splicing, via spliceosome	biological_process	0.023129	4
GO:0008026	ATP-dependent helicase activity	molecular_function	0.024432	8
GO:0070035	purine NTP-dependent helicase activity	molecular_function	0.024432	8
GO:0042120	alginic acid metabolic process	biological_process	0.025517	1
GO:0042122	alginic acid catabolic process	biological_process	0.025517	1
GO:0044039	cellular cell wall macromolecule catabolic process	biological_process	0.025517	1
GO:0045135	poly(beta-D-mannuronate) lyase activity	molecular_function	0.025517	1
GO:0046355	mannan catabolic process	biological_process	0.025517	1
GO:0001614	purinergic nucleotide receptor activity	molecular_function	0.025682	2
GO:0016502	nucleotide receptor activity	molecular_function	0.025682	2
GO:0035586	purinergic receptor activity	molecular_function	0.025682	2
GO:0007517	muscle organ development	biological_process	0.025808	2
GO:0061061	muscle structure development	biological_process	0.025808	2
GO:0046556	alpha-N-arabinofuranosidase activity	molecular_function	0.025901	2
GO:0004857	enzyme inhibitor activity	molecular_function	0.026164	12
GO:0005342	organic acid transmembrane transporter activity	molecular_function	0.026187	5
GO:0046943	carboxylic acid transmembrane transporter activity	molecular_function	0.026187	5
GO:0006464	protein modification process	biological_process	0.0269	45
GO:0031082	BLOC complex	cellular_component	0.02712	2
GO:0031083	BLOC-1 complex	cellular_component	0.02712	2
GO:0016813	hydrolase activity, acting on carbon-nitrogen (but not peptide) bonds, in linear amidines	molecular_function	0.027214	3
GO:0008028	monocarboxylic acid transmembrane transporter activity	molecular_function	0.027578	2
GO:0006754	ATP biosynthetic process	biological_process	0.029971	8
GO:0009152	purine ribonucleotide biosynthetic process	biological_process	0.030815	9
GO:0045263	proton-transporting ATP synthase complex, coupling factor F(o)	cellular_component	0.031412	7
GO:0051087	chaperone binding	molecular_function	0.031683	3
GO:0004358	glutamate N-acetyltransferase activity	molecular_function	0.031903	1
GO:0003993	acid phosphatase activity	molecular_function	0.032015	3
GO:0004014	adenosylmethionine decarboxylase activity	molecular_function	0.032289	1
GO:0006595	polyamine metabolic process	biological_process	0.032289	1
GO:0006596	polyamine biosynthetic process	biological_process	0.032289	1
GO:0006597	spermine biosynthetic process	biological_process	0.032289	1
GO:0008215	spermine metabolic process	biological_process	0.032289	1
GO:0008216	spermidine metabolic process	biological_process	0.032289	1
GO:0008295	spermidine biosynthetic process	biological_process	0.032289	1
GO:0016791	phosphatase activity	molecular_function	0.032923	11
GO:0000272	polysaccharide catabolic process	biological_process	0.033059	4
GO:0015095	magnesium ion transmembrane transporter activity	molecular_function	0.033145	2
GO:0015693	magnesium ion transport	biological_process	0.033145	2
GO:0042802	identical protein binding	molecular_function	0.033817	8
GO:0005606	laminin-1 complex	cellular_component	0.033892	3
GO:0016477	cell migration	biological_process	0.033892	3
GO:0030155	regulation of cell adhesion	biological_process	0.033892	3
GO:0030334	regulation of cell migration	biological_process	0.033892	3
GO:0043256	laminin complex	cellular_component	0.033892	3
GO:0045995	regulation of embryonic development	biological_process	0.033892	3
GO:0051270	regulation of cellular component movement	biological_process	0.033892	3
GO:2000145	regulation of cell motility	biological_process	0.033892	3
GO:0016125	sterol metabolic process	biological_process	0.035259	2
GO:0043412	macromolecule modification	biological_process	0.035981	49
GO:0005539	glycosaminoglycan binding	molecular_function	0.037	4
GO:0031160	spore wall	cellular_component	0.037496	1
GO:0035438	cyclic-di-GMP binding	molecular_function	0.038423	1
GO:0009260	ribonucleotide biosynthetic process	biological_process	0.038448	9
GO:0019645	anaerobic electron transport chain	biological_process	0.038462	1
GO:0005604	basement membrane	cellular_component	0.038506	6
GO:0044106	cellular amine metabolic process	biological_process	0.040035	18
GO:0008645	hexose transport	biological_process	0.040789	1
GO:0015128	gluconate transmembrane transporter activity	molecular_function	0.040789	1
GO:0015145	monosaccharide transmembrane transporter activity	molecular_function	0.040789	1
GO:0015149	hexose transmembrane transporter activity	molecular_function	0.040789	1
GO:0015725	gluconate transport	biological_process	0.040789	1
GO:0015749	monosaccharide transport	biological_process	0.040789	1
GO:0035428	hexose transmembrane transport	biological_process	0.040789	1
GO:0035429	gluconate transmembrane transport	biological_process	0.040789	1
GO:0042873	aldonate transport	biological_process	0.040789	1
GO:0042879	aldonate transmembrane transporter activity	molecular_function	0.040789	1
GO:0046034	ATP metabolic process	biological_process	0.04114	8
GO:0003674	molecular_function	molecular_function	0.0417	412
GO:0044420	extracellular matrix part	cellular_component	0.043491	7
GO:0030234	enzyme regulator activity	molecular_function	0.04551	24
GO:0005743	mitochondrial inner membrane	cellular_component	0.048214	10
GO:0005605	basal lamina	cellular_component	0.048233	3
GO:0040012	regulation of locomotion	biological_process	0.0487	3
GO:0051213	dioxygenase activity	molecular_function	0.048805	4

## Sheet: Table S7
Table S7 LncRNAs and their Trans-regulated target genes
transcript_id	pval	significant	gene_id	target_gene_id	cor	target_gene_name	target_gene_transcript_id
TCONS_01741999	6.37e-08	TRUE	XLOC_181047	101747663	0.95028	LOC101747663	XM_004948113.1
TCONS_01881907	4.54e-07	TRUE	XLOC_181047	101747663	0.95028	LOC101747663	XM_004948113.1
TCONS_03123639	5.89e-07	TRUE	XLOC_326910	101751440	0.959154	LOC101751440	XM_004942728.1
TCONS_03123639	5.89e-07	TRUE	XLOC_326910	770624	0.974754	GRXCR1	XM_001233962.3;XM_004936071.1
TCONS_03123639	5.89e-07	TRUE	XLOC_326910	431666	0.953592	AGXT2	XM_429219.4
TCONS_00181492	1.78e-06	TRUE	XLOC_019346	418993	0.958794	CEP57	XM_004938845.1;XM_417188.4
TCONS_00181492	1.78e-06	TRUE	XLOC_019346	422576	0.951899	G3BP2	XM_004941087.1;XM_420536.4
TCONS_00862230	1.1e-05	TRUE	XLOC_107562	-	-	-	-
TCONS_03323652	1.55e-05	TRUE	XLOC_329081	-	-	-	-
TCONS_03258300	1.66e-05	TRUE	XLOC_326910	101751440	0.959154	LOC101751440	XM_004942728.1
TCONS_03258300	1.66e-05	TRUE	XLOC_326910	770624	0.974754	GRXCR1	XM_001233962.3;XM_004936071.1
TCONS_03258300	1.66e-05	TRUE	XLOC_326910	431666	0.953592	AGXT2	XM_429219.4
TCONS_03192600	2.73e-05	TRUE	XLOC_328821	-	-	-	-
TCONS_02460419	2.82e-05	TRUE	XLOC_267836	-	-	-	-
TCONS_02845054	6.34e-05	TRUE	XLOC_273348	422741	0.950088	KIAA1456	XM_004936013.1;XM_420694.4;XM_004936012.1;XM_004936014.1;XM_004936015.1
TCONS_04351227	9.44e-05	TRUE	XLOC_455771	396359	0.98547	SYNPR	NM_205394.1
TCONS_03018542	0.00012368	TRUE	XLOC_326905	395784	-0.953691	CLIP1	NM_204942.1
TCONS_03234147	0.00016022	TRUE	XLOC_326300	428918	0.96742	SGPP1	XM_426472.4
TCONS_03234147	0.00016022	TRUE	XLOC_326300	770670	0.956703	ZSWIM6	XM_004937265.1;XM_004937263.1;XM_004937264.1;XM_001234009.3;XM_004937262.1
TCONS_03234147	0.00016022	TRUE	XLOC_326300	417374	0.971694	ITGB4	XM_003642326.2
TCONS_03234147	0.00016022	TRUE	XLOC_326300	374223	0.950162	LEPR	NM_204323.1
TCONS_03234147	0.00016022	TRUE	XLOC_326300	396213	0.961642	TNR	NM_205276.2
TCONS_03234147	0.00016022	TRUE	XLOC_326300	769512	0.962171	LOC769512	XM_001232795.3
TCONS_03234147	0.00016022	TRUE	XLOC_326300	101752200	0.963535	LOC101752200	XM_004935637.1
TCONS_03234147	0.00016022	TRUE	XLOC_326300	429900	0.977252	COL25A1	XM_427455.4;XM_004941043.1
TCONS_03234147	0.00016022	TRUE	XLOC_326300	101751239	0.954952	LOC101751239	XM_004935409.1
TCONS_02608761	0.00016761	TRUE	XLOC_272381	395396	0.959752	WNT3A	NM_001171601.1;NM_204675.2
TCONS_01162696	0.00024887	TRUE	XLOC_129374	-	-	-	-
TCONS_03750071	0.00028292	TRUE	XLOC_402194	-	-	-	-
TCONS_01909696	0.0003493	TRUE	XLOC_178521	-	-	-	-
TCONS_01093310	0.00037116	TRUE	XLOC_129985	-	-	-	-
TCONS_00041803	0.00052545	TRUE	XLOC_012508	419609	-0.95143	INPP5B	XM_417756.4
TCONS_03775965	0.00074511	TRUE	XLOC_402194	-	-	-	-
TCONS_02542185	0.0007545	TRUE	XLOC_272384	101747705	0.962004	MCIDAS	XM_004937378.1
TCONS_02542185	0.0007545	TRUE	XLOC_272384	431643	0.953936	GLIS3	XM_003642989.2;XM_004949062.1
TCONS_02542185	0.0007545	TRUE	XLOC_272384	396359	0.98547	SYNPR	NM_205394.1
TCONS_02542185	0.0007545	TRUE	XLOC_272384	423603	0.959236	PHYHIPL	NM_001199504.1
TCONS_02542185	0.0007545	TRUE	XLOC_272384	407089	0.966645	MASP2	NM_213587.1
TCONS_02542185	0.0007545	TRUE	XLOC_272384	101751815	0.965883	LOC101751815	XM_004949173.1
TCONS_02542185	0.0007545	TRUE	XLOC_272384	417129	0.962136	QSOX2	XM_004945983.1;XM_415413.3
TCONS_02542185	0.0007545	TRUE	XLOC_272384	428520	0.961191	DLGAP1	XM_426074.4
TCONS_03119618	0.00092158	TRUE	XLOC_326127	421443	0.951136	MRPL14	XM_419494.4
TCONS_03119618	0.00092158	TRUE	XLOC_326127	426170	0.963705	GPX8	XM_423834.4
TCONS_03119618	0.00092158	TRUE	XLOC_326127	395755	0.961089	PODXL	NM_001271894.1
TCONS_03119618	0.00092158	TRUE	XLOC_326127	421772	0.969464	SNX3	NM_001006408.1
TCONS_01661432	0.0010455	TRUE	XLOC_182569	-	-	-	-
TCONS_03968192	0.0011341	TRUE	XLOC_421450	-	-	-	-
TCONS_03406688	0.0014567	TRUE	XLOC_372049	418388	0.959083	LNP1	XM_429574.4;XM_004938250.1;XM_004938251.1
TCONS_03406688	0.0014567	TRUE	XLOC_372049	420229	0.952778	DPY19L4	XM_004939953.1;XM_004939954.1;XM_418339.4
TCONS_04333493	0.0016326	TRUE	XLOC_455771	396359	0.98547	SYNPR	NM_205394.1
TCONS_03237388	0.0017818	TRUE	XLOC_326910	101751440	0.959154	LOC101751440	XM_004942728.1
TCONS_03237388	0.0017818	TRUE	XLOC_326910	770624	0.974754	GRXCR1	XM_001233962.3;XM_004936071.1
TCONS_03237388	0.0017818	TRUE	XLOC_326910	431666	0.953592	AGXT2	XM_429219.4
TCONS_02402859	0.0019802	TRUE	XLOC_259709	-	-	-	-
TCONS_04382499	0.0024749	TRUE	XLOC_456132	100857331	0.956426	LOC100857331	XM_003642435.2
TCONS_02891589	0.0025146	TRUE	XLOC_275284	-	-	-	-
TCONS_00948138	0.0025224	TRUE	XLOC_107470	-	-	-	-
TCONS_02703088	0.0027905	TRUE	XLOC_276367	-	-	-	-
TCONS_01443812	0.0028383	TRUE	XLOC_158011	429091	0.955943	MCOLN3	XM_004936643.1;XM_426647.4
TCONS_03648098	0.0028624	TRUE	XLOC_372202	-	-	-	-
TCONS_03762785	0.0030385	TRUE	XLOC_402075	101747663	0.95028	LOC101747663	XM_004948113.1
TCONS_04538352	0.0032222	TRUE	XLOC_470756	770511	0.957895	GABRA2	XM_001233849.2;XM_004936061.1;XM_004936060.1
TCONS_01702463	0.0036823	TRUE	XLOC_182057	423175	0.991953	SYT13	NM_001199643.1
TCONS_01702463	0.0036823	TRUE	XLOC_182057	428545	0.956484	ASB3	NM_001031517.2
TCONS_01202028	0.0038952	TRUE	XLOC_140260	101748552	0.959934	LOC101748552	XM_004950892.1
TCONS_01202028	0.0038952	TRUE	XLOC_140260	101747956	0.987032	LOC101747956	XM_004934466.1
TCONS_01202028	0.0038952	TRUE	XLOC_140260	100857623	0.987032	POU4F1	XM_003640558.2
TCONS_01202028	0.0038952	TRUE	XLOC_140260	396241	0.986804	TF	NM_205304.1
TCONS_01202028	0.0038952	TRUE	XLOC_140260	101751784	0.987032	LOC101751784	XM_004949446.1
TCONS_02618541	0.0041306	TRUE	XLOC_276139	-	-	-	-
TCONS_02515112	0.0042722	TRUE	XLOC_273747	-	-	-	-
TCONS_00271065	0.0046876	TRUE	XLOC_017507	-	-	-	-
TCONS_04367020	0.0047994	TRUE	XLOC_455916	-	-	-	-
TCONS_04332034	0.0048559	TRUE	XLOC_455524	424771	0.96142	C3ORF58	XM_422591.3
TCONS_02519218	0.0049017	TRUE	XLOC_275805	395784	-0.953691	CLIP1	NM_204942.1
TCONS_03163306	0.0050918	TRUE	XLOC_325724	100858941	0.954573	LOC100858941	XM_004949075.1;XM_003642991.2;XM_004949076.1
TCONS_03163306	0.0050918	TRUE	XLOC_325724	418381	0.955433	C1H3ORF26	XM_004938247.1;XM_416600.4;XM_004938248.1;XM_004938246.1
TCONS_03163306	0.0050918	TRUE	XLOC_325724	101749904	0.95751	LOC101749904	XM_004936395.1;XM_004936396.1;XM_004936394.1;XM_004936392.1;XM_004936393.1
TCONS_03163306	0.0050918	TRUE	XLOC_325724	422567	0.969512	HPGD	NM_001277784.1
TCONS_03163306	0.0050918	TRUE	XLOC_325724	427162	0.957086	CENPK	NM_001044663.1
TCONS_03163306	0.0050918	TRUE	XLOC_325724	424479	0.952296	PTBP2	XM_004936572.1;XM_004936575.1;XM_004936573.1;XM_004936577.1;XM_004936576.1;XM_422322.4;XM_004936574.1;XM_004936571.1
TCONS_03163306	0.0050918	TRUE	XLOC_325724	428726	0.9701	FSTL5	XM_426284.4;XM_003641156.2;XM_004940911.1
TCONS_03163306	0.0050918	TRUE	XLOC_325724	768455	0.962104	GSG1L	XM_004946056.1;XM_004946057.1;XM_001231391.2
TCONS_01388278	0.0055388	TRUE	XLOC_158570	-	-	-	-
TCONS_04375039	0.0055932	TRUE	XLOC_455672	423462	0.95388	LOC423462	XM_004936323.1;XM_004936320.1;XM_004936324.1;XM_004936325.1;XM_004936319.1;XM_430053.3;XM_004936322.1;XM_004936321.1;XM_004936318.1
TCONS_04375039	0.0055932	TRUE	XLOC_455672	420055	0.952344	LSM7	NM_001006337.2
TCONS_04375039	0.0055932	TRUE	XLOC_455672	395746	0.957943	OAZ1	NM_204916.1
TCONS_04375039	0.0055932	TRUE	XLOC_455672	421915	0.953832	MYT1L	XM_004940499.1;XM_004940509.1;XM_004940507.1;XM_004940510.1;XM_004940512.1;XM_004940511.1;XM_004940508.1;XM_004940506.1;XM_004940504.1;XM_419932.4;XM_004940503.1;XM_004940502.1;XM_004940501.1;XM_004940500.1;XM_004940505.1
TCONS_04375039	0.0055932	TRUE	XLOC_455672	101748447	0.985282	LOC101748447	XM_004935706.1
TCONS_04375039	0.0055932	TRUE	XLOC_455672	419178	0.964368	GHRH	NM_001040464.1
TCONS_04375039	0.0055932	TRUE	XLOC_455672	427006	0.967294	ZP2	NM_001039098.1
TCONS_04375039	0.0055932	TRUE	XLOC_455672	421483	0.966968	MEMO1	NM_001195423.1
TCONS_04375039	0.0055932	TRUE	XLOC_455672	422769	0.962431	COMMD8	NM_001277821.1
TCONS_04375039	0.0055932	TRUE	XLOC_455672	424122	0.95279	UBE2E3	NM_001195424.1
TCONS_00034214	0.0058414	TRUE	XLOC_010966	-	-	-	-
TCONS_00552241	0.0066068	TRUE	XLOC_021255	-	-	-	-
TCONS_03258277	0.0069594	TRUE	XLOC_326910	101751440	0.959154	LOC101751440	XM_004942728.1
TCONS_03258277	0.0069594	TRUE	XLOC_326910	770624	0.974754	GRXCR1	XM_001233962.3;XM_004936071.1
TCONS_03258277	0.0069594	TRUE	XLOC_326910	431666	0.953592	AGXT2	XM_429219.4
TCONS_03406660	0.0073201	TRUE	XLOC_372049	418388	0.959083	LNP1	XM_429574.4;XM_004938250.1;XM_004938251.1
TCONS_03406660	0.0073201	TRUE	XLOC_372049	420229	0.952778	DPY19L4	XM_004939953.1;XM_004939954.1;XM_418339.4
TCONS_01223472	0.0076028	TRUE	XLOC_140255	427107	0.954722	ARRDC3	XM_424699.3
TCONS_04020237	0.0076414	TRUE	XLOC_421023	-	-	-	-
TCONS_03596853	0.007899	TRUE	XLOC_372030	101749303	0.961116	LOC101749303	XM_004941527.1
TCONS_03596853	0.007899	TRUE	XLOC_372030	101752265	0.961116	LOC101752265	XM_004946970.1;XM_004946969.1
TCONS_01279468	0.0091385	TRUE	XLOC_150933	420526	0.950594	FAM188A	XM_418629.4
TCONS_02618330	0.0093323	TRUE	XLOC_275775	416388	0.955261	C14H16orf11	XM_414703.4;XM_004945429.1
TCONS_01203174	0.0093542	TRUE	XLOC_140986	395850	0.979629	MMP27	NM_205000.1
TCONS_04486729	0.0097719	TRUE	XLOC_470756	770511	0.957895	GABRA2	XM_001233849.2;XM_004936061.1;XM_004936060.1
TCONS_01881983	0.009834	TRUE	XLOC_181164	421037	0.955104	TUBB6	NM_001031012.1
TCONS_01881983	0.009834	TRUE	XLOC_181164	416711	0.952845	TTL	NM_001199392.2
TCONS_01881983	0.009834	TRUE	XLOC_181164	776223	0.967102	SMPDL3A	XM_001235756.3;XM_004940259.1
TCONS_01881983	0.009834	TRUE	XLOC_181164	423560	0.972778	GMFB	NM_001031214.1
TCONS_01881983	0.009834	TRUE	XLOC_181164	414842	0.961824	CDH6	NM_001001758.1
TCONS_01881983	0.009834	TRUE	XLOC_181164	768482	0.972347	NIM1	NM_001252130.1
TCONS_01881983	0.009834	TRUE	XLOC_181164	421633	0.985909	MTHFD1L	XM_004935620.1;XM_419672.4;XM_004935617.1;XM_004935618.1;XM_004935619.1
TCONS_01881983	0.009834	TRUE	XLOC_181164	423067	0.969536	INSC	XM_420999.4;XM_004941396.1
TCONS_01881983	0.009834	TRUE	XLOC_181164	418294	0.958576	C1S	NM_001030777.1
TCONS_01881983	0.009834	TRUE	XLOC_181164	770705	0.973967	LOC770705	XM_001231588.3
TCONS_01881983	0.009834	TRUE	XLOC_181164	373960	0.964313	SMYD1	NM_204155.1
TCONS_00335497	0.0098587	TRUE	XLOC_023302	-	-	-	-
TCONS_00076851	0.010213	TRUE	XLOC_021237	430871	0.950119	ITIH6	XM_004950773.1;XM_004950771.1;XM_004950772.1;XM_428421.4
TCONS_00076851	0.010213	TRUE	XLOC_021237	428231	0.961076	MYCL1	XM_004947887.1;XM_425790.4
TCONS_00076851	0.010213	TRUE	XLOC_021237	420133	0.959596	INSR	XM_001233398.3
TCONS_00076851	0.010213	TRUE	XLOC_021237	428544	0.968767	GPR75	XM_003640895.2
TCONS_00076851	0.010213	TRUE	XLOC_021237	426299	0.954933	MXD1	NM_001039310.1
TCONS_02480689	0.010594	TRUE	XLOC_269994	-	-	-	-
TCONS_01702097	0.011014	TRUE	XLOC_181435	396328	0.966254	KCNJ2	NM_205370.1
TCONS_01702097	0.011014	TRUE	XLOC_181435	100857678	0.969601	LOC100857678	XM_003642086.2;XM_004944999.1;XM_004945000.1;XM_004945001.1
TCONS_01702097	0.011014	TRUE	XLOC_181435	426930	0.96137	STX7	NM_001012943.1
TCONS_01702097	0.011014	TRUE	XLOC_181435	415700	-0.955336	TRADD	XM_414067.4;XM_004944139.1;XM_004944140.1
TCONS_01702097	0.011014	TRUE	XLOC_181435	427539	-0.966046	B3GNT9	XM_003641907.2
TCONS_01702097	0.011014	TRUE	XLOC_181435	419412	0.955837	ATAD3A	XM_004947406.1;XM_004947405.1;XM_417573.4
TCONS_01702097	0.011014	TRUE	XLOC_181435	424707	-0.960122	WLS	NM_001031294.1
TCONS_01702097	0.011014	TRUE	XLOC_181435	419822	-0.969899	PIK3C2B	XM_004934922.1;XM_004934920.1;XM_004934916.1;XM_004934923.1;XM_004934918.1;XM_004934917.1;XM_417956.4;XM_004934921.1;XM_004934919.1
TCONS_01702097	0.011014	TRUE	XLOC_181435	418324	0.958928	CTC1	XM_416547.4
TCONS_02730384	0.011492	TRUE	XLOC_274833	430764	0.964763	DCLRE1C	NM_001031594.1
TCONS_02730384	0.011492	TRUE	XLOC_274833	101750428	0.954699	LOC101750428	XM_004945698.1;XM_004945695.1;XM_004945691.1;XM_004945694.1;XM_004945696.1;XM_004945692.1;XM_004945700.1;XM_004945693.1;XM_004945699.1;XM_004945697.1
TCONS_02730384	0.011492	TRUE	XLOC_274833	426890	0.956285	KIAA1328	NM_001031404.1
TCONS_02730384	0.011492	TRUE	XLOC_274833	770817	0.956245	C14ORF126	XM_004941754.1;XM_001234139.3
TCONS_02730384	0.011492	TRUE	XLOC_274833	416481	0.957294	WIPI2	NM_001006162.1
TCONS_02730384	0.011492	TRUE	XLOC_274833	421599	-0.963044	QSER1	NM_001199414.1
TCONS_02730384	0.011492	TRUE	XLOC_274833	421792	0.951412	LOC421792	NM_001006411.1
TCONS_02730384	0.011492	TRUE	XLOC_274833	416950	-0.960143	SPECC1L	NM_001044637.1
TCONS_02429461	0.011509	TRUE	XLOC_264910	101749737	0.961121	LOC101749737	XM_004942505.1
TCONS_03496367	0.012122	TRUE	XLOC_375169	426392	0.961656	TMEM126A	XM_003640595.2
TCONS_03496367	0.012122	TRUE	XLOC_375169	421450	-0.954942	XPO5	NM_001277652.1
TCONS_00185509	0.012893	TRUE	XLOC_021221	100859622	-0.956111	LOC100859622	XM_004950991.1;XM_003643920.2;XM_004950992.1
TCONS_01515649	0.013286	TRUE	XLOC_168873	100857736	-0.959147	EIF2B1	XM_003642192.2;XM_004945534.1;XM_004945535.1
TCONS_01692422	0.013464	TRUE	XLOC_178521	-	-	-	-
TCONS_02128172	0.013823	TRUE	XLOC_181435	396328	0.966254	KCNJ2	NM_205370.1
TCONS_02128172	0.013823	TRUE	XLOC_181435	100857678	0.969601	LOC100857678	XM_003642086.2;XM_004944999.1;XM_004945000.1;XM_004945001.1
TCONS_02128172	0.013823	TRUE	XLOC_181435	426930	0.96137	STX7	NM_001012943.1
TCONS_02128172	0.013823	TRUE	XLOC_181435	415700	-0.955336	TRADD	XM_414067.4;XM_004944139.1;XM_004944140.1
TCONS_02128172	0.013823	TRUE	XLOC_181435	427539	-0.966046	B3GNT9	XM_003641907.2
TCONS_02128172	0.013823	TRUE	XLOC_181435	419412	0.955837	ATAD3A	XM_004947406.1;XM_004947405.1;XM_417573.4
TCONS_02128172	0.013823	TRUE	XLOC_181435	424707	-0.960122	WLS	NM_001031294.1
TCONS_02128172	0.013823	TRUE	XLOC_181435	419822	-0.969899	PIK3C2B	XM_004934922.1;XM_004934920.1;XM_004934916.1;XM_004934923.1;XM_004934918.1;XM_004934917.1;XM_417956.4;XM_004934921.1;XM_004934919.1
TCONS_02128172	0.013823	TRUE	XLOC_181435	418324	0.958928	CTC1	XM_416547.4
TCONS_04376150	0.013908	TRUE	XLOC_456133	777518	0.970403	LOC777518	XM_003640627.2
TCONS_04376150	0.013908	TRUE	XLOC_456133	418361	0.993256	BOC	XM_416581.4;XM_004938216.1;XM_004938214.1;XM_004938215.1;XM_004938213.1
TCONS_04376150	0.013908	TRUE	XLOC_456133	420701	0.976071	LIMD1	XM_418800.4
TCONS_04376150	0.013908	TRUE	XLOC_456133	386571	0.964798	SPARC	NM_204410.1
TCONS_04376150	0.013908	TRUE	XLOC_456133	423787	0.971362	ACTA2	NM_001031229.1
TCONS_04376150	0.013908	TRUE	XLOC_456133	428972	0.958185	SFXN3	XM_426529.4;XM_004942229.1;XM_004942231.1;XM_004942230.1
TCONS_04376150	0.013908	TRUE	XLOC_456133	420409	0.953763	NACAD	XM_004939114.1;XM_418516.4
TCONS_04376150	0.013908	TRUE	XLOC_456133	396441	0.9533	ELN	XM_003642386.2;XM_003642387.2
TCONS_04376150	0.013908	TRUE	XLOC_456133	420519	0.956248	VIM	NM_001048076.1
TCONS_04376150	0.013908	TRUE	XLOC_456133	100858122	0.953179	LOC100858122	XM_003640666.2
TCONS_04376150	0.013908	TRUE	XLOC_456133	100857954	0.964412	MPEG1	XM_003641374.2
TCONS_04376150	0.013908	TRUE	XLOC_456133	100857347	0.9608	LOC100857347	XM_004950401.1
TCONS_04376150	0.013908	TRUE	XLOC_456133	395530	0.950657	COL4A1	NM_001162399.1
TCONS_04376150	0.013908	TRUE	XLOC_456133	421534	0.96178	ACTA1	NM_001031063.1
TCONS_04376150	0.013908	TRUE	XLOC_456133	416362	0.952129	PDLIM7	NM_001005345.1
TCONS_04376150	0.013908	TRUE	XLOC_456133	770406	0.956274	FXYD6	NM_001080879.1
TCONS_04376150	0.013908	TRUE	XLOC_456133	421703	0.962882	EPB41L2	XM_001232112.3
TCONS_04376150	0.013908	TRUE	XLOC_456133	396225	0.951711	ITGA8	NM_205288.1
TCONS_04376150	0.013908	TRUE	XLOC_456133	395599	0.963288	SYNM	NM_204809.1
TCONS_04376150	0.013908	TRUE	XLOC_456133	420757	0.95183	ITGA9	NM_001012858.1
TCONS_04376150	0.013908	TRUE	XLOC_456133	424647	0.963429	PODN	XM_004936801.1;XM_004936800.1;XM_004936802.1;XM_004936803.1;XM_003641712.2
TCONS_04376150	0.013908	TRUE	XLOC_456133	100857277	0.955389	SLN	XM_004938825.1
TCONS_04376150	0.013908	TRUE	XLOC_456133	769989	0.959412	C1QTNF5	XM_001232466.3
TCONS_04376150	0.013908	TRUE	XLOC_456133	693251	0.979535	IL11RA	NM_001044674.1
TCONS_04376150	0.013908	TRUE	XLOC_456133	418211	0.979221	SSPN	XM_416438.4
TCONS_04376150	0.013908	TRUE	XLOC_456133	418344	0.954599	ARHGAP31	XM_416566.3
TCONS_04376150	0.013908	TRUE	XLOC_456133	101751406	0.964465	SPEG	XM_004942840.1
TCONS_04376150	0.013908	TRUE	XLOC_456133	395814	0.983514	FMOD	NM_204967.1
TCONS_04376150	0.013908	TRUE	XLOC_456133	420721	0.956496	LOC420721	XM_418822.4
TCONS_04376150	0.013908	TRUE	XLOC_456133	416268	0.95508	CCDC69	XM_414586.3;XM_004944942.1
TCONS_04376150	0.013908	TRUE	XLOC_456133	396548	0.952356	COL6A3	NM_205534.1
TCONS_04376150	0.013908	TRUE	XLOC_456133	396422	0.955452	VCL	NM_205441.1
TCONS_04376150	0.013908	TRUE	XLOC_456133	396000	0.95911	COL6A1	NM_205107.1
TCONS_04376150	0.013908	TRUE	XLOC_456133	100534590	0.950245	STON1	NM_001204865.2
TCONS_04376150	0.013908	TRUE	XLOC_456133	414741	0.952175	CD74	NM_001001613.1
TCONS_04376150	0.013908	TRUE	XLOC_456133	428221	0.954715	COL8A2	XM_425780.4
TCONS_04376150	0.013908	TRUE	XLOC_456133	414849	0.972532	CDH13	NM_001001760.1
TCONS_04376150	0.013908	TRUE	XLOC_456133	101748749	0.956058	ZNF469	XM_004944286.1;XM_004944285.1;XM_004944284.1
TCONS_04376150	0.013908	TRUE	XLOC_456133	422749	0.963068	PDCL2	XM_420702.4
TCONS_04376150	0.013908	TRUE	XLOC_456133	419533	0.959152	LOXL2	XM_003642546.2
TCONS_04376150	0.013908	TRUE	XLOC_456133	395238	0.984975	WFDC1	NM_204554.1
TCONS_04376150	0.013908	TRUE	XLOC_456133	425243	0.950874	ST6GALNAC6	XM_423028.4
TCONS_04376150	0.013908	TRUE	XLOC_456133	427409	0.965625	DNAJB5	XM_004937117.1;XM_424983.4;XM_004937116.1;XM_004937118.1
TCONS_04376150	0.013908	TRUE	XLOC_456133	101749098	0.954043	ITGA7	XM_004950040.1
TCONS_04376150	0.013908	TRUE	XLOC_456133	395083	0.952092	TNFRSF1B	NM_204439.3
TCONS_04376150	0.013908	TRUE	XLOC_456133	374178	0.95868	TIMP2	NM_204298.1
TCONS_04376150	0.013908	TRUE	XLOC_456133	374155	0.950119	ST8SIA4	NM_204283.1
TCONS_04376150	0.013908	TRUE	XLOC_456133	420847	0.982298	CAP2	XM_004939641.1;XM_004939640.1;XM_418936.4
TCONS_04376150	0.013908	TRUE	XLOC_456133	418585	0.953614	TMEM47	XM_416786.4
TCONS_04376150	0.013908	TRUE	XLOC_456133	424231	0.957792	CNTNAP5	NM_001048079.1
TCONS_04376150	0.013908	TRUE	XLOC_456133	427338	0.955364	SVEP1	XM_424917.4
TCONS_04376150	0.013908	TRUE	XLOC_456133	416291	0.971544	ADAMTS2	XM_004944963.1;XM_414611.4
TCONS_04376150	0.013908	TRUE	XLOC_456133	428768	0.952546	SYNPO2	XM_004941233.1;XM_004941230.1;XM_426324.3;XM_004941231.1;XM_004941232.1
TCONS_04376150	0.013908	TRUE	XLOC_456133	769998	0.959671	RGS5	XM_001233313.3;XM_004943135.1;XM_004943136.1
TCONS_04376150	0.013908	TRUE	XLOC_456133	772263	0.96539	SCARF2	XM_001235424.3;XM_004934431.1
TCONS_04376150	0.013908	TRUE	XLOC_456133	423492	0.960169	INF2	XM_004936397.1;XM_004936400.1;XM_421396.4;XM_004936398.1;XM_004936399.1
TCONS_04376150	0.013908	TRUE	XLOC_456133	430557	0.957912	ACACB	XM_428114.4
TCONS_04376150	0.013908	TRUE	XLOC_456133	396361	0.968088	INHBA	NM_205396.1
TCONS_04376150	0.013908	TRUE	XLOC_456133	419066	0.963803	FAM168A	XM_004939001.1;XM_004939000.1;XM_004939004.1;XM_004939003.1;XM_004939005.1;XM_004939002.1
TCONS_04376150	0.013908	TRUE	XLOC_456133	396343	0.954807	SDC3	NM_205383.1
TCONS_04376150	0.013908	TRUE	XLOC_456133	396204	0.95011	NOV	NM_205268.1
TCONS_04376150	0.013908	TRUE	XLOC_456133	395481	0.968478	ANXA6	NM_204730.1
TCONS_04376150	0.013908	TRUE	XLOC_456133	423320	0.981147	CFL2	NM_001004406.1
TCONS_04376150	0.013908	TRUE	XLOC_456133	396292	0.954871	COL6A2	NM_205348.3
TCONS_04376150	0.013908	TRUE	XLOC_456133	395155	0.954214	DPYSL2	NM_204494.1
TCONS_04376150	0.013908	TRUE	XLOC_456133	423417	0.967998	RIN3	XM_004941877.1;XM_004941878.1;XM_421327.4
TCONS_04376150	0.013908	TRUE	XLOC_456133	396215	0.971143	MYL9	NM_205278.1
TCONS_04376150	0.013908	TRUE	XLOC_456133	427790	0.955689	MYOCD	NM_001080715.1
TCONS_04376150	0.013908	TRUE	XLOC_456133	422171	0.958989	LOC422171	XM_004940525.1;XM_420168.4
TCONS_04376150	0.013908	TRUE	XLOC_456133	395906	0.95475	DES	XM_004942838.1
TCONS_04376150	0.013908	TRUE	XLOC_456133	395568	0.960758	COL5A1	NM_204790.1
TCONS_04376150	0.013908	TRUE	XLOC_456133	770762	0.957091	2018-09-04	XM_004946420.1;XM_004946419.1;XM_004946422.1;XM_004946423.1;XM_004946421.1;XM_001234087.3
TCONS_04376150	0.013908	TRUE	XLOC_456133	100316920	0.964187	OSR1	NM_001168709.1
TCONS_04376150	0.013908	TRUE	XLOC_456133	404229	0.960414	POPDC2	NM_206865.1
TCONS_04376150	0.013908	TRUE	XLOC_456133	426786	0.968351	ZMAT4	XM_004947605.1;XM_004947603.1;XM_004947604.1;XM_424398.4
TCONS_04376150	0.013908	TRUE	XLOC_456133	395349	0.968185	FSTL1	XM_004938169.1
TCONS_04376150	0.013908	TRUE	XLOC_456133	768899	0.970838	LRRC15	XM_004943331.1
TCONS_04376150	0.013908	TRUE	XLOC_456133	772164	0.965007	PANX1	XM_001235338.3
TCONS_04376150	0.013908	TRUE	XLOC_456133	418752	0.960943	COL4A2	NM_001162390.1
TCONS_04376150	0.013908	TRUE	XLOC_456133	422178	0.977864	CLIC2	NM_001031114.1
TCONS_04376150	0.013908	TRUE	XLOC_456133	396176	0.955972	CSRP1	NM_205248.1
TCONS_04376150	0.013908	TRUE	XLOC_456133	395478	0.957779	PPP1R12B	NM_204727.1
TCONS_04376150	0.013908	TRUE	XLOC_456133	421697	0.95312	TCF21	NM_001277711.1
TCONS_04376150	0.013908	TRUE	XLOC_456133	423775	0.957068	ANTXRL	XM_421647.4
TCONS_04376150	0.013908	TRUE	XLOC_456133	771476	0.964469	LMOD1	XM_004934867.1;XM_004934868.1;XM_001234757.3
TCONS_04376150	0.013908	TRUE	XLOC_456133	421383	0.952354	SERTAD4	XM_419442.4
TCONS_04376150	0.013908	TRUE	XLOC_456133	396430	0.971887	TPM2	NM_205446.1
TCONS_04376150	0.013908	TRUE	XLOC_456133	422013	0.965481	ADCY3	XM_003641056.2
TCONS_04376150	0.013908	TRUE	XLOC_456133	418889	0.957796	LHFP	XM_417083.4
TCONS_04376150	0.013908	TRUE	XLOC_456133	417534	0.972747	CCLI10	XM_415780.4
TCONS_04376150	0.013908	TRUE	XLOC_456133	422992	0.950269	IFITM5	NM_001199498.1
TCONS_04376150	0.013908	TRUE	XLOC_456133	396440	0.953101	TNC	NM_205456.2
TCONS_04376150	0.013908	TRUE	XLOC_456133	396366	0.966023	TPM1	NM_205401.1
TCONS_04376150	0.013908	TRUE	XLOC_456133	424149	0.955163	ZAK	XM_421996.4;XM_004942733.1;XM_004942735.1;XM_004942734.1
TCONS_04376150	0.013908	TRUE	XLOC_456133	423743	0.97484	SYNPO2L	XM_421618.4;XM_004942082.1
TCONS_04376150	0.013908	TRUE	XLOC_456133	374256	0.957887	CD81	NM_001030339.1
TCONS_04376150	0.013908	TRUE	XLOC_456133	395532	0.959888	COL1A1	XM_423116.4
TCONS_04376150	0.013908	TRUE	XLOC_456133	395215	0.966967	SDK2	NM_204538.1
TCONS_04376150	0.013908	TRUE	XLOC_456133	770492	0.957594	LOC770492	XM_001233833.2
TCONS_04376150	0.013908	TRUE	XLOC_456133	424261	-0.952139	LOC424261	XM_422108.3
TCONS_04376150	0.013908	TRUE	XLOC_456133	428653	0.967504	KCNS3	XM_426211.4
TCONS_04376150	0.013908	TRUE	XLOC_456133	416755	0.959108	LOC416755	XM_415050.4;XM_004945444.1;XM_004945442.1;XM_004945443.1
TCONS_04376150	0.013908	TRUE	XLOC_456133	424839	0.954385	DGKG	XM_422650.4
TCONS_04376150	0.013908	TRUE	XLOC_456133	421497	0.951143	AKT3	XM_419544.4;XM_004935445.1
TCONS_04376150	0.013908	TRUE	XLOC_456133	396490	0.977135	TAGLN	NM_205494.1
TCONS_04376150	0.013908	TRUE	XLOC_456133	416251	0.979604	SGCD	XM_004944923.1;XM_004944924.1;XM_414572.4;XM_004944920.1;XM_004944918.1;XM_004944922.1;XM_004944926.1;XM_004944925.1;XM_004944927.1;XM_004944921.1;XM_004944928.1;XM_004944919.1
TCONS_04376150	0.013908	TRUE	XLOC_456133	429166	0.95221	SYT11	XM_004948289.1;XM_004948288.1;XM_426721.4
TCONS_04376150	0.013908	TRUE	XLOC_456133	771980	0.956301	FAM78A	XM_001233856.3
TCONS_04376150	0.013908	TRUE	XLOC_456133	420567	0.969899	SGCE	XM_004939303.1;XM_004939305.1;XM_004939301.1;XM_004939306.1;XM_003640683.2;XM_004939302.1;XM_418667.4;XM_004939304.1
TCONS_04376150	0.013908	TRUE	XLOC_456133	395760	0.957777	SLC8A1	NM_001079473.1
TCONS_04376150	0.013908	TRUE	XLOC_456133	420015	0.95993	AOC3	XM_004948624.1;XM_004948628.1;XM_004948626.1;XM_004948630.1;XM_004948627.1;XM_004948625.1;XM_004948629.1;XM_418136.4
TCONS_04376150	0.013908	TRUE	XLOC_456133	427898	0.980984	FAM109B	XM_425472.4
TCONS_04376150	0.013908	TRUE	XLOC_456133	419664	0.97188	SYNC	XM_417811.3;XM_004947842.1;XM_004947843.1
TCONS_04376150	0.013908	TRUE	XLOC_456133	418945	0.958091	SGCG	XM_004938804.1;XM_417139.4;XM_004938803.1;XM_004938800.1;XM_004938801.1;XM_004938802.1
TCONS_04376150	0.013908	TRUE	XLOC_456133	769894	0.960526	MXRA7	XM_001233206.3
TCONS_04376150	0.013908	TRUE	XLOC_456133	395260	0.972453	FLNC	NM_204573.1
TCONS_04376150	0.013908	TRUE	XLOC_456133	416892	0.970219	TMEM119	XM_415183.4
TCONS_04376150	0.013908	TRUE	XLOC_456133	421634	0.960841	AKAP12	XM_004935621.1;XM_419673.4;XM_004935625.1;XM_004935623.1;XM_004935622.1;XM_004935624.1
TCONS_04376150	0.013908	TRUE	XLOC_456133	395190	0.96352	P2RX1	NM_204519.1
TCONS_04376150	0.013908	TRUE	XLOC_456133	427177	0.950157	CMYA5	XM_004937321.1;XM_004937322.1;XM_424765.4
TCONS_04376150	0.013908	TRUE	XLOC_456133	422580	0.957697	ANTXR2	XM_420539.4
TCONS_04376150	0.013908	TRUE	XLOC_456133	425524	0.959474	CSPG4	XM_004943706.1;XM_423277.4;XM_004943707.1
TCONS_04376150	0.013908	TRUE	XLOC_456133	427546	0.954466	PLEKHF1	XM_004944207.1;XM_004944210.1;XM_004944209.1;XM_004944208.1
TCONS_04376150	0.013908	TRUE	XLOC_456133	416893	0.96581	CORO1C	NM_001277869.1;NM_001277868.1
TCONS_04376150	0.013908	TRUE	XLOC_456133	417289	0.955473	FBXW5	NM_001030694.1
TCONS_04376150	0.013908	TRUE	XLOC_456133	421839	0.958019	PRSS35	XM_004940410.1;XM_419860.3;XM_004940409.1
TCONS_04376150	0.013908	TRUE	XLOC_456133	427499	0.966347	TNFAIP8L3	XM_425071.4
TCONS_04376150	0.013908	TRUE	XLOC_456133	418173	0.954091	RERG	XM_416404.4;XM_004937961.1
TCONS_04376150	0.013908	TRUE	XLOC_456133	396035	0.956541	CTNNA2	NM_205136.1
TCONS_04376150	0.013908	TRUE	XLOC_456133	404536	0.958064	ADIPOQ	NM_206991.1
TCONS_04376150	0.013908	TRUE	XLOC_456133	396187	0.956057	MYO1F	NM_205254.1
TCONS_04376150	0.013908	TRUE	XLOC_456133	419080	0.956214	LOC419080	XM_417272.4;XM_004949809.1;XM_004949810.1;XM_004949811.1
TCONS_04376150	0.013908	TRUE	XLOC_456133	427626	0.95244	NEURL1B	XM_004944870.1;XM_425198.4;XM_004944869.1;XM_004944868.1
TCONS_04376150	0.013908	TRUE	XLOC_456133	448832	0.965804	MCAM	NM_001004768.1
TCONS_04376150	0.013908	TRUE	XLOC_456133	769193	0.960053	RGS14	XM_001231917.3
TCONS_04376150	0.013908	TRUE	XLOC_456133	424306	0.972279	ZEB2	XM_422151.4;XM_004943014.1;XM_003641630.2
TCONS_04376150	0.013908	TRUE	XLOC_456133	395875	0.978797	COL12A1	NM_205021.1
TCONS_04376150	0.013908	TRUE	XLOC_456133	404773	0.95391	MUSTN1	NM_213580.2
TCONS_04376150	0.013908	TRUE	XLOC_456133	395891	0.976251	CACNA1C	XM_416388.4;XM_004937946.1
TCONS_04376150	0.013908	TRUE	XLOC_456133	396084	0.954133	ACTG2	NM_205172.1
TCONS_04376150	0.013908	TRUE	XLOC_456133	374254	0.950178	LSP1	NM_204342.1
TCONS_04376150	0.013908	TRUE	XLOC_456133	429148	0.954183	LPP	NM_001031567.1
TCONS_04376150	0.013908	TRUE	XLOC_456133	395951	0.983751	ITGA1	NM_205069.1
TCONS_04376150	0.013908	TRUE	XLOC_456133	420952	0.964086	FHOD3	XM_419037.4
TCONS_04376150	0.013908	TRUE	XLOC_456133	395261	0.954153	FLNA	NM_204574.1
TCONS_04376150	0.013908	TRUE	XLOC_456133	422428	0.951788	PALLD	XM_004940921.1;XM_420396.4;XM_004940920.1;XM_004940919.1
TCONS_04376150	0.013908	TRUE	XLOC_456133	101750403	0.975038	LOC101750403	XM_004950780.1
TCONS_04376150	0.013908	TRUE	XLOC_456133	395175	0.955414	EBF3	XM_421824.4
TCONS_04376150	0.013908	TRUE	XLOC_456133	418205	0.957076	LRMP	XM_416434.4
TCONS_04376150	0.013908	TRUE	XLOC_456133	419607	0.958293	FHL3	XM_417754.4;XM_004947749.1
TCONS_04376150	0.013908	TRUE	XLOC_456133	395503	0.959865	RUNX1T1	NM_204744.1
TCONS_04376150	0.013908	TRUE	XLOC_456133	429033	0.950681	SPEG	XM_003641642.2
TCONS_04376150	0.013908	TRUE	XLOC_456133	422948	0.952835	ADAM33	NM_001082418.2
TCONS_04376150	0.013908	TRUE	XLOC_456133	425033	0.953069	MBNL1	NM_001163326.2;NM_001163324.1;NM_001163325.2;NM_001031322.3;NM_001163327.2
TCONS_04376150	0.013908	TRUE	XLOC_456133	100858894	0.970089	SMTN	XM_003642227.2
TCONS_04376150	0.013908	TRUE	XLOC_456133	395748	0.954847	ETV1	NM_204917.1
TCONS_04376150	0.013908	TRUE	XLOC_456133	417555	0.958827	MYO1C	NM_001006220.2
TCONS_04376150	0.013908	TRUE	XLOC_456133	418378	0.956553	COL8A1	XM_004938241.1;XM_416597.4;XM_004938242.1;XM_004938240.1
TCONS_04376150	0.013908	TRUE	XLOC_456133	396211	0.974202	MYH11	NM_205274.1
TCONS_04376150	0.013908	TRUE	XLOC_456133	417187	0.950459	FNBP1	XM_004945881.1;XM_004945874.1;XM_004945873.1;XM_004945872.1;XM_004945878.1;XM_004945870.1;XM_004945880.1;XM_004945879.1;XM_004945877.1;XM_004945875.1;XM_004945876.1;XM_004945871.1;XM_415469.4
TCONS_04376150	0.013908	TRUE	XLOC_456133	396227	0.959473	HSPB1	NM_205290.1
TCONS_04376150	0.013908	TRUE	XLOC_456133	431656	0.959772	LOC431656	XM_429208.4;XM_004937130.1;XM_004937129.1;XM_004937128.1
TCONS_04376150	0.013908	TRUE	XLOC_456133	416156	0.952034	C1QTNF2	NM_001277702.1
TCONS_04376150	0.013908	TRUE	XLOC_456133	427802	0.959122	CYGB	NM_001008789.1
TCONS_04376150	0.013908	TRUE	XLOC_456133	426108	0.962582	PLEKHO1	NM_001031356.1
TCONS_04376150	0.013908	TRUE	XLOC_456133	373918	0.956679	ACTN1	NM_204127.1
TCONS_04376150	0.013908	TRUE	XLOC_456133	415296	0.95946	ACTG1	NM_001007824.1
TCONS_04376150	0.013908	TRUE	XLOC_456133	396236	0.973424	DMD	NM_205299.1
TCONS_04376150	0.013908	TRUE	XLOC_456133	101751271	0.966424	LOC101751271	XM_004943133.1
TCONS_04376150	0.013908	TRUE	XLOC_456133	422166	0.951646	EDA2R	NM_001083360.1
TCONS_04376150	0.013908	TRUE	XLOC_456133	418300	0.967398	ZYX	NM_001004386.1
TCONS_04376150	0.013908	TRUE	XLOC_456133	100859431	0.959604	LOC100859431	XM_003643918.2
TCONS_04376150	0.013908	TRUE	XLOC_456133	419965	0.954497	FMNL1	XM_001234504.3
TCONS_04376150	0.013908	TRUE	XLOC_456133	431066	0.951149	PNPLA2	NM_001113291.1
TCONS_04376150	0.013908	TRUE	XLOC_456133	419933	0.958082	PRELP	XM_418054.4
TCONS_04376150	0.013908	TRUE	XLOC_456133	415533	0.961684	CILP	XM_413902.4;XM_004943889.1
TCONS_04376150	0.013908	TRUE	XLOC_456133	395956	0.964356	GLI2	NM_001271901.1;NM_001271902.1
TCONS_04376150	0.013908	TRUE	XLOC_456133	415818	0.950854	CRISPLD2	XM_414180.4
TCONS_04376150	0.013908	TRUE	XLOC_456133	100857593	0.964892	CFD	XM_003642860.2;XM_004948838.1
TCONS_04376150	0.013908	TRUE	XLOC_456133	422998	0.963467	SYT12	NM_001199512.1
TCONS_04376150	0.013908	TRUE	XLOC_456133	419191	0.957426	KCNK15	XM_417369.4
TCONS_04376150	0.013908	TRUE	XLOC_456133	396243	0.96745	COL1A2	NM_001079714.2
TCONS_04376150	0.013908	TRUE	XLOC_456133	429806	0.954849	HSPG2	NM_001001876.1
TCONS_04376150	0.013908	TRUE	XLOC_456133	424752	0.959682	LIMS2	XM_004936954.1;XM_003641758.2;XM_004936953.1;XM_422574.4
TCONS_04376150	0.013908	TRUE	XLOC_456133	373965	0.981865	CALD1	NM_204158.1
TCONS_02553763	0.014039	TRUE	XLOC_275477	-	-	-	-
TCONS_00014787	0.014325	TRUE	XLOC_004515	101751124	-0.957001	STK39	XM_004942774.1;XM_004942771.1;XM_004942772.1;XM_004942775.1;XM_004942773.1
TCONS_00014787	0.014325	TRUE	XLOC_004515	426170	0.963705	GPX8	XM_423834.4
TCONS_00014787	0.014325	TRUE	XLOC_004515	395755	0.961089	PODXL	NM_001271894.1
TCONS_00014787	0.014325	TRUE	XLOC_004515	396386	-0.966788	TNNI2	NM_205417.1
TCONS_00014787	0.014325	TRUE	XLOC_004515	424603	-0.951922	GPBP1L1	NM_001277583.1
TCONS_00014787	0.014325	TRUE	XLOC_004515	422666	0.967692	NUDT6	XM_003641202.2
TCONS_00014787	0.014325	TRUE	XLOC_004515	424375	0.964645	PACS2	XM_004943168.1;XM_004943171.1;XM_004943161.1;XM_004943170.1;XM_004943160.1;XM_004943164.1;XM_004943162.1;XM_004943165.1;XM_004943159.1;XM_004943172.1;XM_422219.4;XM_004943167.1;XM_004943163.1;XM_004943166.1;XM_004943169.1
TCONS_01203094	0.014389	TRUE	XLOC_140721	-	-	-	-
TCONS_00187288	0.015647	TRUE	XLOC_024677	-	-	-	-
TCONS_01770385	0.015811	TRUE	XLOC_178018	396359	0.98547	SYNPR	NM_205394.1
TCONS_01770385	0.015811	TRUE	XLOC_178018	771752	0.958932	LOC771752	XM_001234996.3
TCONS_01770385	0.015811	TRUE	XLOC_178018	417129	0.962136	QSOX2	XM_004945983.1;XM_415413.3
TCONS_00372534	0.016037	TRUE	XLOC_023723	428309	0.950361	CNTNAP1	XM_003642826.2
TCONS_00372534	0.016037	TRUE	XLOC_023723	417868	0.956463	E2F7	XM_416110.4
TCONS_00372534	0.016037	TRUE	XLOC_023723	418333	0.962017	GPR156	XM_004938173.1;XM_004938175.1;XM_004938172.1;XM_004938170.1;XM_416556.4;XM_004938171.1;XM_004938174.1
TCONS_00372534	0.016037	TRUE	XLOC_023723	427159	0.950254	CWC27	XM_424748.4
TCONS_02679154	0.016288	TRUE	XLOC_274843	396359	0.98547	SYNPR	NM_205394.1
TCONS_02679154	0.016288	TRUE	XLOC_274843	428520	0.961191	DLGAP1	XM_426074.4
TCONS_00127061	0.016294	TRUE	XLOC_019225	418738	0.951484	FAM70B	XM_416937.4
TCONS_01021835	0.016353	TRUE	XLOC_118412	-	-	-	-
TCONS_02245846	0.016358	TRUE	XLOC_245001	416825	0.964924	SETD8	XM_415116.4
TCONS_02730665	0.016761	TRUE	XLOC_275806	-	-	-	-
TCONS_01119732	0.016979	TRUE	XLOC_129589	425522	0.951037	CAMK1D	XM_003640331.2
TCONS_01119732	0.016979	TRUE	XLOC_129589	395502	-0.95769	HOXB3	NM_204743.1
TCONS_01119732	0.016979	TRUE	XLOC_129589	395936	0.951829	LRPAP1	NM_205062.1
TCONS_01119732	0.016979	TRUE	XLOC_129589	101750033	0.951121	ANGPTL7	XM_004947468.1;XM_004947467.1
TCONS_03013272	0.017171	TRUE	XLOC_325830	-	-	-	-
TCONS_02507738	0.017504	TRUE	XLOC_272641	-	-	-	-
TCONS_00271643	0.018198	TRUE	XLOC_017648	395860	0.980406	ST8SIA1	NM_205008.1
TCONS_00271643	0.018198	TRUE	XLOC_017648	423407	-0.954648	TTC7B	NM_001006484.1
TCONS_00133966	0.018323	TRUE	XLOC_023503	-	-	-	-
TCONS_04504459	0.018513	TRUE	XLOC_469900	-	-	-	-
TCONS_01631638	0.018797	TRUE	XLOC_174307	-	-	-	-
TCONS_00049671	0.019034	TRUE	XLOC_014752	426422	0.95714	LOC426422	XM_424069.4
TCONS_03490736	0.01928	TRUE	XLOC_372049	418388	0.959083	LNP1	XM_429574.4;XM_004938250.1;XM_004938251.1
TCONS_03490736	0.01928	TRUE	XLOC_372049	420229	0.952778	DPY19L4	XM_004939953.1;XM_004939954.1;XM_418339.4
TCONS_03021143	0.019688	TRUE	XLOC_327684	419523	-0.972003	PPP2R2A	NM_001030886.1
TCONS_03293244	0.019896	TRUE	XLOC_326882	-	-	-	-
TCONS_04343421	0.020402	TRUE	XLOC_456227	-	-	-	-
TCONS_01279624	0.020487	TRUE	XLOC_151032	-	-	-	-
TCONS_00019838	0.020684	TRUE	XLOC_006199	419589	0.957444	LDLRAP1	XM_004947719.1;XM_417736.4
TCONS_00019838	0.020684	TRUE	XLOC_006199	417374	0.971694	ITGB4	XM_003642326.2
TCONS_03602403	0.021028	TRUE	XLOC_373309	423592	0.964736	DDHD1	XM_421479.4
TCONS_03602403	0.021028	TRUE	XLOC_373309	419152	0.955105	ZNF341	NM_001278093.1
TCONS_03602403	0.021028	TRUE	XLOC_373309	415807	-0.961829	HSD17B2	XM_414168.4
TCONS_02449062	0.021277	TRUE	XLOC_264744	416456	0.962276	GPR146	NM_001277534.1;NM_001277536.1;NM_001277532.1
TCONS_03458618	0.021723	TRUE	XLOC_375056	421648	0.952278	TIAM2	NM_001267535.1
TCONS_03458618	0.021723	TRUE	XLOC_375056	424535	0.9717	CTBS	XM_422372.4
TCONS_03458618	0.021723	TRUE	XLOC_375056	425485	-0.964459	SFMBT2	XM_003640330.2;XM_004937475.1
TCONS_03458618	0.021723	TRUE	XLOC_375056	420301	0.952155	LOC420301	XM_418413.3
TCONS_03458618	0.021723	TRUE	XLOC_375056	415580	-0.961365	TMED3	XM_413948.4
TCONS_03458618	0.021723	TRUE	XLOC_375056	420062	-0.962342	2018-03-02	XM_004948670.1;XM_418182.3
TCONS_03752196	0.021871	TRUE	XLOC_403328	419072	0.956773	LCMT2	XM_417263.4;XM_004938955.1
TCONS_00176931	0.021993	TRUE	XLOC_018128	-	-	-	-
TCONS_01084405	0.022212	TRUE	XLOC_129519	-	-	-	-
TCONS_00053177	0.023188	TRUE	XLOC_015630	100857513	0.961401	LOC100857513	XM_004948362.1;XM_004948364.1;XM_004948365.1;XM_004948360.1;XM_004948363.1;XM_003642690.2;XM_004948361.1
TCONS_02462923	0.023254	TRUE	XLOC_268005	415537	0.960952	IGDCC4	XM_004943895.1;XM_004943893.1;XM_004943894.1;XM_003641826.2;XM_004943892.1
TCONS_02462923	0.023254	TRUE	XLOC_268005	417431	0.951391	APOH	NM_001277994.1
TCONS_02462923	0.023254	TRUE	XLOC_268005	422771	0.953243	GABRG1	XM_420725.3;XM_004936062.1
TCONS_04195253	0.023292	TRUE	XLOC_441139	768538	0.969088	SPTLC3	XM_004935231.1;XM_004935233.1;XM_001231525.2;XM_004935232.1
TCONS_03313496	0.023542	TRUE	XLOC_327010	415324	0.953925	LOC415324	NM_001193276.1
TCONS_03313496	0.023542	TRUE	XLOC_327010	431593	0.978097	HSPB3	XM_001231557.2
TCONS_01416781	0.023839	TRUE	XLOC_158011	429091	0.955943	MCOLN3	XM_004936643.1;XM_426647.4
TCONS_02992617	0.024108	TRUE	XLOC_327658	-	-	-	-
TCONS_03763379	0.024389	TRUE	XLOC_402194	-	-	-	-
TCONS_02516799	0.024639	TRUE	XLOC_274156	424831	0.953438	ITM2C	NM_001277418.1
TCONS_02516799	0.024639	TRUE	XLOC_274156	395502	-0.95769	HOXB3	NM_204743.1
TCONS_02516799	0.024639	TRUE	XLOC_274156	421769	0.965987	FOXO3	XM_001234495.3
TCONS_02516799	0.024639	TRUE	XLOC_274156	424884	0.953501	PLSCR5	XM_422697.4;XM_004943311.1
TCONS_04358188	0.024784	TRUE	XLOC_455511	417927	0.967984	ANKS1B	NM_001252062.1
TCONS_04358188	0.024784	TRUE	XLOC_455511	420869	0.950749	DSP	XM_004939665.1;XM_004939666.1;XM_418957.4;XM_001231410.3
TCONS_04358188	0.024784	TRUE	XLOC_455511	101748064	0.970293	LOC101748064	XM_004944418.1;XM_004944417.1
TCONS_04358188	0.024784	TRUE	XLOC_455511	424802	0.979983	NYAP2	XM_004937046.1;XM_004937047.1;XM_422618.4
TCONS_04358188	0.024784	TRUE	XLOC_455511	415431	0.960604	SLC24A5	NM_001038497.2
TCONS_04213841	0.025028	TRUE	XLOC_441736	417762	0.951952	ING3	NM_001030733.1
TCONS_00078817	0.026001	TRUE	XLOC_023923	395159	0.967224	LOC395159	NM_204498.2
TCONS_00078817	0.026001	TRUE	XLOC_023923	396454	0.950914	LOC396454	NM_205467.3
TCONS_03995295	0.026026	TRUE	XLOC_421450	-	-	-	-
TCONS_03192310	0.026503	TRUE	XLOC_328409	771487	-0.964545	MAPKBP1	XM_004941644.1;XM_003641348.2;XM_004941643.1
TCONS_03192310	0.026503	TRUE	XLOC_328409	769940	0.953989	LOC769940	XM_003642068.2
TCONS_03192310	0.026503	TRUE	XLOC_328409	425468	0.957595	RPL9	NM_001257333.1
TCONS_03192310	0.026503	TRUE	XLOC_328409	395246	-0.956792	ACVR1	NM_204560.1
TCONS_03192310	0.026503	TRUE	XLOC_328409	421404	0.970977	PPM1B	NM_001031052.1
TCONS_03192310	0.026503	TRUE	XLOC_328409	415550	0.973403	SNAPC5	NM_001007829.1
TCONS_03192310	0.026503	TRUE	XLOC_328409	421342	-0.963559	MARK1	XM_004935315.1;XM_004935310.1;XM_419403.4;XM_004935313.1;XM_004935309.1;XM_004935314.1;XM_004935312.1;XM_004935311.1
TCONS_03192310	0.026503	TRUE	XLOC_328409	420275	0.959234	ENY2	NM_001277432.1;NM_001277433.1
TCONS_03192310	0.026503	TRUE	XLOC_328409	428588	0.955336	NTPCR	NM_001031523.1
TCONS_03192310	0.026503	TRUE	XLOC_328409	419337	0.958064	PFDN4	NM_001278015.1
TCONS_03192310	0.026503	TRUE	XLOC_328409	374255	0.957469	MRPL23	NM_001199385.1
TCONS_03192310	0.026503	TRUE	XLOC_328409	416726	0.960081	DTD1	NM_001199402.1
TCONS_03192310	0.026503	TRUE	XLOC_328409	419143	0.957999	DYNLRB1	XM_417328.4;XM_004946956.1
TCONS_03192310	0.026503	TRUE	XLOC_328409	101747367	0.95329	LOC101747367	XM_004936656.1
TCONS_03192310	0.026503	TRUE	XLOC_328409	420812	0.968024	HSBP1L1	NM_001136182.2
TCONS_03192310	0.026503	TRUE	XLOC_328409	420220	0.963355	LOC420220	XM_418330.4;XM_004939941.1
TCONS_03192310	0.026503	TRUE	XLOC_328409	422045	0.951355	CRISP2	XM_004935913.1;XM_420051.4
TCONS_03192310	0.026503	TRUE	XLOC_328409	424133	0.96865	PDE11A	XM_421985.4
TCONS_03192310	0.026503	TRUE	XLOC_328409	422446	0.952766	SCOC	NM_001114852.1
TCONS_03192310	0.026503	TRUE	XLOC_328409	424837	0.96786	UBE2G2	NM_001277419.1
TCONS_03192310	0.026503	TRUE	XLOC_328409	421943	0.954166	E2F6	NM_001244738.1
TCONS_03192310	0.026503	TRUE	XLOC_328409	418619	0.965881	SYAP1	NM_001277737.1
TCONS_03192310	0.026503	TRUE	XLOC_328409	422733	0.973563	CNOT7	NM_001006454.1
TCONS_03192310	0.026503	TRUE	XLOC_328409	420751	0.952741	LSM5	XM_004939542.1;XM_418849.4
TCONS_03192310	0.026503	TRUE	XLOC_328409	374134	0.962297	RPL14	XM_418775.4;XM_004939434.1
TCONS_03192310	0.026503	TRUE	XLOC_328409	100858296	0.95068	RPL22L1	NM_001277717.1
TCONS_03192310	0.026503	TRUE	XLOC_328409	419233	0.952969	C20ORF20	XM_417408.4
TCONS_03192310	0.026503	TRUE	XLOC_328409	426789	-0.968895	KAT6A	XM_424402.4
TCONS_03192310	0.026503	TRUE	XLOC_328409	395442	0.9654	RHOA	NM_204704.1
TCONS_03192310	0.026503	TRUE	XLOC_328409	418951	0.97133	N6AMT2	NM_001006277.1
TCONS_03192310	0.026503	TRUE	XLOC_328409	423641	0.969553	UBE2D1	NM_001199526.1
TCONS_03192310	0.026503	TRUE	XLOC_328409	771652	0.966475	C3H1ORF31	XM_001233931.2
TCONS_03192310	0.026503	TRUE	XLOC_328409	419228	0.952519	RPS21	XM_417405.4
TCONS_03192310	0.026503	TRUE	XLOC_328409	395849	0.969884	RPL13	NM_204999.1
TCONS_03192310	0.026503	TRUE	XLOC_328409	416242	0.952579	THG1L	NM_001030616.1
TCONS_03192310	0.026503	TRUE	XLOC_328409	100858936	0.975668	LOC100858936	XM_004937076.1
TCONS_03192310	0.026503	TRUE	XLOC_328409	776677	0.957951	BABAM1	XM_001236185.3
TCONS_03192310	0.026503	TRUE	XLOC_328409	418541	0.970733	NDUFV3	NM_001199170.1;NM_001199171.1
TCONS_03192310	0.026503	TRUE	XLOC_328409	396448	0.955639	RPS15	NM_205462.1
TCONS_03192310	0.026503	TRUE	XLOC_328409	420659	0.954874	CMC1	XM_418758.4
TCONS_03192310	0.026503	TRUE	XLOC_328409	770249	0.955138	RPL29	NM_001171677.1
TCONS_03192310	0.026503	TRUE	XLOC_328409	418176	0.954356	DERA	NM_001006248.1
TCONS_03192310	0.026503	TRUE	XLOC_328409	419606	0.955553	UTP11L	XM_004947750.1;XM_417753.4
TCONS_03192310	0.026503	TRUE	XLOC_328409	771806	0.951355	TM4SF4	XM_001234022.3
TCONS_03192310	0.026503	TRUE	XLOC_328409	426536	0.977195	HRSP12	XM_003640831.2;XM_001234688.3
TCONS_03192310	0.026503	TRUE	XLOC_328409	418838	0.964652	DNAJC15	NM_001277777.1;NM_001277776.1
TCONS_03192310	0.026503	TRUE	XLOC_328409	421772	0.969464	SNX3	NM_001006408.1
TCONS_03192310	0.026503	TRUE	XLOC_328409	422241	-0.978072	SLC9A6	XM_420229.4
TCONS_03192310	0.026503	TRUE	XLOC_328409	415811	0.954586	MPHOSPH6	NM_001277139.1
TCONS_03192310	0.026503	TRUE	XLOC_328409	417864	0.972354	NAP1L1	XM_004937580.1;XM_004937579.1;XM_004937578.1;XM_004937577.1;XM_416106.4
TCONS_03192310	0.026503	TRUE	XLOC_328409	421428	0.97474	GLO1	XM_419481.4
TCONS_03192310	0.026503	TRUE	XLOC_328409	418597	0.952884	EIF2S3	NM_001006260.1
TCONS_03192310	0.026503	TRUE	XLOC_328409	420272	0.953112	EIF3E	NM_001006349.1
TCONS_03192310	0.026503	TRUE	XLOC_328409	421909	0.960331	ACP1	NM_001039291.1
TCONS_03192310	0.026503	TRUE	XLOC_328409	772147	0.971016	AKAP14	XM_004940839.1;XM_004940838.1;XM_004940837.1;XM_004940840.1;XM_001234243.3;XM_004940836.1
TCONS_03192310	0.026503	TRUE	XLOC_328409	422316	-0.95159	LOC422316	XM_420292.4
TCONS_03192310	0.026503	TRUE	XLOC_328409	426309	0.953955	TOMM20	XM_423972.4
TCONS_03192310	0.026503	TRUE	XLOC_328409	427675	0.952244	RPS15A	XM_001234299.3;XM_003642122.2;XM_004945287.1;XM_004945286.1
TCONS_03192310	0.026503	TRUE	XLOC_328409	770884	0.974367	ARFIP1	NM_001252398.1
TCONS_03192310	0.026503	TRUE	XLOC_328409	101751481	0.957836	LOC101751481	XM_004934442.1
TCONS_03192310	0.026503	TRUE	XLOC_328409	419249	0.95226	MYT1	XM_417423.4
TCONS_03192310	0.026503	TRUE	XLOC_328409	423521	0.960503	MNAT1	XM_004936443.1;XM_421420.4;XM_003641416.2;XM_004936442.1
TCONS_03192310	0.026503	TRUE	XLOC_328409	418783	0.965556	IPO5	XM_004938577.1;XM_416978.4;XM_004938576.1;XM_004938579.1;XM_004938578.1
TCONS_03192310	0.026503	TRUE	XLOC_328409	421919	0.967672	RPS7	XM_001234708.3;XM_004940515.1;XM_419936.3;XM_004940514.1;XM_004940516.1
TCONS_03192310	0.026503	TRUE	XLOC_328409	418595	0.951971	PDK3	NM_001006259.1
TCONS_03192310	0.026503	TRUE	XLOC_328409	421669	0.956817	PEX3	XM_004935679.1;XM_419708.4;XM_004935680.1
TCONS_03192310	0.026503	TRUE	XLOC_328409	422327	0.968178	UPRT	NM_001031124.1
TCONS_03192310	0.026503	TRUE	XLOC_328409	415741	0.957769	PHKB	NM_001007831.1
TCONS_03192310	0.026503	TRUE	XLOC_328409	418699	0.959772	MRPL30	XM_416895.3
TCONS_03192310	0.026503	TRUE	XLOC_328409	418856	0.956134	ESD	NM_001277791.1;NM_001277793.1;NM_001277792.1
TCONS_03192310	0.026503	TRUE	XLOC_328409	771615	0.954785	MRP63	XM_004938806.1;XM_003640581.2
TCONS_03192310	0.026503	TRUE	XLOC_328409	416947	0.953307	SNRPD3	NM_001007838.1
TCONS_03192310	0.026503	TRUE	XLOC_328409	421931	-0.961689	ADAM17	NM_001008682.1
TCONS_03192310	0.026503	TRUE	XLOC_328409	422886	0.957219	RNF4	NM_001012889.1
TCONS_03192310	0.026503	TRUE	XLOC_328409	419474	0.950256	MINOS1	NM_001277905.1
TCONS_03192310	0.026503	TRUE	XLOC_328409	421099	0.961626	LOC421099	XM_419183.4
TCONS_03192310	0.026503	TRUE	XLOC_328409	416040	0.96669	LSM3	NM_001277862.1
TCONS_03192310	0.026503	TRUE	XLOC_328409	426793	0.973788	VDAC3	XM_424406.4;XM_004947619.1;XM_004947623.1;XM_004947622.1;XM_004947624.1;XM_004947625.1;XM_004947621.1;XM_004947620.1
TCONS_03192310	0.026503	TRUE	XLOC_328409	418397	0.963374	TRMT10C	XM_001232373.3
TCONS_03192310	0.026503	TRUE	XLOC_328409	769943	0.964814	TTC32	XM_004935785.1;XM_001233259.3;XM_004935786.1
TCONS_03192310	0.026503	TRUE	XLOC_328409	420356	0.962704	MRPL13	NM_001277471.1
TCONS_03192310	0.026503	TRUE	XLOC_328409	395723	0.95626	EEF1B2	XM_004942660.1;XM_004942661.1
TCONS_03192310	0.026503	TRUE	XLOC_328409	423673	0.985876	TUBGCP2	NM_001006496.1
TCONS_03192310	0.026503	TRUE	XLOC_328409	419761	0.970148	REXO2	NM_001278120.1
TCONS_03192310	0.026503	TRUE	XLOC_328409	421679	0.967754	CCDC28A	XM_004935684.1;XM_004935683.1;XM_419716.3
TCONS_03192310	0.026503	TRUE	XLOC_328409	421355	0.977169	GPATCH2	NM_001031046.1
TCONS_03192310	0.026503	TRUE	XLOC_328409	418435	0.950354	CHCHD3	XM_416646.4;XM_004937457.1
TCONS_03192310	0.026503	TRUE	XLOC_328409	768824	0.9602	ZNF706	NM_001097531.1
TCONS_03192310	0.026503	TRUE	XLOC_328409	416077	0.96247	THOC7	NM_001098238.1
TCONS_03192310	0.026503	TRUE	XLOC_328409	418887	0.959947	MRPS31	XM_004938739.1;XM_417081.4
TCONS_03192310	0.026503	TRUE	XLOC_328409	770018	0.955444	RPL27A	NM_001277663.1
TCONS_03192310	0.026503	TRUE	XLOC_328409	418634	0.98213	TRAPPC2	NM_001006263.1
TCONS_03192310	0.026503	TRUE	XLOC_328409	415483	0.955888	ZFAND6	NM_001277522.1;NM_001277526.1;NM_001277528.1
TCONS_03192310	0.026503	TRUE	XLOC_328409	416977	0.968011	TRIAP1	NM_001277508.1
TCONS_03192310	0.026503	TRUE	XLOC_328409	422143	0.961512	CHMP1B	NM_001006428.1
TCONS_03192310	0.026503	TRUE	XLOC_328409	423000	0.956948	MRPL21	NM_001199518.1
TCONS_03192310	0.026503	TRUE	XLOC_328409	101747680	0.957836	LOC101747680	XM_004944067.1;XM_004944068.1
TCONS_03192310	0.026503	TRUE	XLOC_328409	427125	0.951307	CZH5ORF63	XM_424718.4
TCONS_03192310	0.026503	TRUE	XLOC_328409	418846	0.962073	COG3	XM_417041.4
TCONS_03192310	0.026503	TRUE	XLOC_328409	374206	0.952317	SAP18	NM_204312.1
TCONS_03192310	0.026503	TRUE	XLOC_328409	424675	0.952113	HOOK1	NM_001006542.1
TCONS_02392564	0.026603	TRUE	XLOC_259525	416256	0.973151	C13H5ORF4	XM_004944935.1;XM_414576.4
TCONS_02392564	0.026603	TRUE	XLOC_259525	419744	0.951914	SCN3B	XM_417884.4;XM_004948010.1
TCONS_00131888	0.02669	TRUE	XLOC_020355	420420	0.951363	MYD88	NM_001030962.1
TCONS_00131888	0.02669	TRUE	XLOC_020355	421450	-0.954942	XPO5	NM_001277652.1
TCONS_00279708	0.026734	TRUE	XLOC_020860	-	-	-	-
TCONS_04485995	0.026883	TRUE	XLOC_469928	417495	-0.956607	CYB5D2	XM_415743.4
TCONS_00006806	0.027071	TRUE	XLOC_001955	100857834	0.979075	LOC100857834	XM_003641278.2
TCONS_00006806	0.027071	TRUE	XLOC_001955	101751813	1	LOC101751813	XM_004948461.1
TCONS_00006806	0.027071	TRUE	XLOC_001955	429492	1	LOC429492	NM_001101731.2
TCONS_00006806	0.027071	TRUE	XLOC_001955	427483	0.950882	DUOXA1L	XM_425054.3;XM_004943614.1
TCONS_00006806	0.027071	TRUE	XLOC_001955	101748320	0.965719	LOC101748320	XM_004942700.1
TCONS_00006806	0.027071	TRUE	XLOC_001955	100857560	0.979075	LOC100857560	XM_003640690.2
TCONS_00006806	0.027071	TRUE	XLOC_001955	770309	1	LOC770309	XM_001233641.3
TCONS_00006806	0.027071	TRUE	XLOC_001955	422652	1	AFP	XM_003641200.2
TCONS_00128823	0.027077	TRUE	XLOC_019534	-	-	-	-
TCONS_02587419	0.027126	TRUE	XLOC_276274	101747628	0.955133	LOC101747628	XM_004949239.1
TCONS_02587419	0.027126	TRUE	XLOC_276274	421889	0.959305	MLIP	XM_419906.4;XM_004940471.1;XM_004940470.1;XM_004940469.1;XM_004940472.1
TCONS_02587419	0.027126	TRUE	XLOC_276274	416948	0.971935	C15H22ORF13	XM_415241.4
TCONS_02587419	0.027126	TRUE	XLOC_276274	395840	0.952288	GAL2	NM_001201399.1;NM_204992.2
TCONS_02587419	0.027126	TRUE	XLOC_276274	423312	0.967881	NUBPL	XM_004941752.1;XM_004941753.1;XM_421229.2
TCONS_02587419	0.027126	TRUE	XLOC_276274	101750583	0.956332	LOC101750583	XM_004948837.1;XM_004948836.1
TCONS_02587419	0.027126	TRUE	XLOC_276274	426890	0.956285	KIAA1328	NM_001031404.1
TCONS_02587419	0.027126	TRUE	XLOC_276274	101748165	0.955133	LOC101748165	XM_004937381.1
TCONS_02587419	0.027126	TRUE	XLOC_276274	396015	0.979566	HSD3B2	NM_205118.1
TCONS_02587419	0.027126	TRUE	XLOC_276274	771758	0.960591	LOC771758	XM_001234357.3
TCONS_02587419	0.027126	TRUE	XLOC_276274	770459	0.961346	FBXW4	XM_001233792.2
TCONS_02587419	0.027126	TRUE	XLOC_276274	421212	0.965993	PRORSD1P	NM_001195561.1
TCONS_02587419	0.027126	TRUE	XLOC_276274	100858194	0.957841	LOC100858194	XM_003643696.2
TCONS_02587419	0.027126	TRUE	XLOC_276274	421264	0.954537	APLF	XM_419335.4;XM_004940213.1
TCONS_02587419	0.027126	TRUE	XLOC_276274	422971	0.984569	SLC17A6	NM_001168383.1
TCONS_02587419	0.027126	TRUE	XLOC_276274	419249	0.95226	MYT1	XM_417423.4
TCONS_02587419	0.027126	TRUE	XLOC_276274	417850	0.9715	RAB3IP	XM_416092.4;XM_004937566.1;XM_004937567.1
TCONS_02587419	0.027126	TRUE	XLOC_276274	427334	0.950985	SUSD1	XM_004949518.1;XM_004949519.1;XM_424913.4
TCONS_02587419	0.027126	TRUE	XLOC_276274	101749269	0.955133	LOC101749269	XM_004940967.1
TCONS_02587419	0.027126	TRUE	XLOC_276274	769534	0.951239	WDR92	NM_001079744.1
TCONS_02587419	0.027126	TRUE	XLOC_276274	427515	0.950073	CALML4	NM_001277629.1
TCONS_02432575	0.027253	TRUE	XLOC_264772	-	-	-	-
TCONS_01390676	0.027304	TRUE	XLOC_157952	-	-	-	-
TCONS_00336182	0.028699	TRUE	XLOC_024721	772177	0.981377	HEPACAM2	XM_004939299.1;XM_001235349.3
TCONS_00336182	0.028699	TRUE	XLOC_024721	427124	0.95986	PHAX	NM_001006575.1
TCONS_02285168	0.02883	TRUE	XLOC_251437	373956	0.953904	ADORA3	NM_204151.1
TCONS_02285168	0.02883	TRUE	XLOC_251437	378800	0.967605	SOSTDC1	NM_204373.1
TCONS_02543135	0.029163	TRUE	XLOC_272535	-	-	-	-
TCONS_04343422	0.029621	TRUE	XLOC_456228	419515	0.954806	GKN2	XM_417666.3
TCONS_02316836	0.029771	TRUE	XLOC_251280	-	-	-	-
TCONS_01849588	0.030492	TRUE	XLOC_179301	-	-	-	-
TCONS_02812260	0.030748	TRUE	XLOC_274104	422337	0.955284	TRPC5	XM_420310.4
TCONS_02812260	0.030748	TRUE	XLOC_274104	420838	0.972056	CD83	XM_418929.4
TCONS_02812260	0.030748	TRUE	XLOC_274104	770729	0.981115	SPINK2	XM_001233306.3;XM_004941154.1
TCONS_02059755	0.032177	TRUE	XLOC_180927	419134	0.963416	CPNE1	NM_001171738.2
TCONS_00115519	0.032585	TRUE	XLOC_016637	101751901	0.989345	LOC101751901	XM_004934741.1
TCONS_04376152	0.033253	TRUE	XLOC_456133	777518	0.970403	LOC777518	XM_003640627.2
TCONS_04376152	0.033253	TRUE	XLOC_456133	418361	0.993256	BOC	XM_416581.4;XM_004938216.1;XM_004938214.1;XM_004938215.1;XM_004938213.1
TCONS_04376152	0.033253	TRUE	XLOC_456133	420701	0.976071	LIMD1	XM_418800.4
TCONS_04376152	0.033253	TRUE	XLOC_456133	386571	0.964798	SPARC	NM_204410.1
TCONS_04376152	0.033253	TRUE	XLOC_456133	423787	0.971362	ACTA2	NM_001031229.1
TCONS_04376152	0.033253	TRUE	XLOC_456133	428972	0.958185	SFXN3	XM_426529.4;XM_004942229.1;XM_004942231.1;XM_004942230.1
TCONS_04376152	0.033253	TRUE	XLOC_456133	420409	0.953763	NACAD	XM_004939114.1;XM_418516.4
TCONS_04376152	0.033253	TRUE	XLOC_456133	396441	0.9533	ELN	XM_003642386.2;XM_003642387.2
TCONS_04376152	0.033253	TRUE	XLOC_456133	420519	0.956248	VIM	NM_001048076.1
TCONS_04376152	0.033253	TRUE	XLOC_456133	100858122	0.953179	LOC100858122	XM_003640666.2
TCONS_04376152	0.033253	TRUE	XLOC_456133	100857954	0.964412	MPEG1	XM_003641374.2
TCONS_04376152	0.033253	TRUE	XLOC_456133	100857347	0.9608	LOC100857347	XM_004950401.1
TCONS_04376152	0.033253	TRUE	XLOC_456133	395530	0.950657	COL4A1	NM_001162399.1
TCONS_04376152	0.033253	TRUE	XLOC_456133	421534	0.96178	ACTA1	NM_001031063.1
TCONS_04376152	0.033253	TRUE	XLOC_456133	416362	0.952129	PDLIM7	NM_001005345.1
TCONS_04376152	0.033253	TRUE	XLOC_456133	770406	0.956274	FXYD6	NM_001080879.1
TCONS_04376152	0.033253	TRUE	XLOC_456133	421703	0.962882	EPB41L2	XM_001232112.3
TCONS_04376152	0.033253	TRUE	XLOC_456133	396225	0.951711	ITGA8	NM_205288.1
TCONS_04376152	0.033253	TRUE	XLOC_456133	395599	0.963288	SYNM	NM_204809.1
TCONS_04376152	0.033253	TRUE	XLOC_456133	420757	0.95183	ITGA9	NM_001012858.1
TCONS_04376152	0.033253	TRUE	XLOC_456133	424647	0.963429	PODN	XM_004936801.1;XM_004936800.1;XM_004936802.1;XM_004936803.1;XM_003641712.2
TCONS_04376152	0.033253	TRUE	XLOC_456133	100857277	0.955389	SLN	XM_004938825.1
TCONS_04376152	0.033253	TRUE	XLOC_456133	769989	0.959412	C1QTNF5	XM_001232466.3
TCONS_04376152	0.033253	TRUE	XLOC_456133	693251	0.979535	IL11RA	NM_001044674.1
TCONS_04376152	0.033253	TRUE	XLOC_456133	418211	0.979221	SSPN	XM_416438.4
TCONS_04376152	0.033253	TRUE	XLOC_456133	418344	0.954599	ARHGAP31	XM_416566.3
TCONS_04376152	0.033253	TRUE	XLOC_456133	101751406	0.964465	SPEG	XM_004942840.1
TCONS_04376152	0.033253	TRUE	XLOC_456133	395814	0.983514	FMOD	NM_204967.1
TCONS_04376152	0.033253	TRUE	XLOC_456133	420721	0.956496	LOC420721	XM_418822.4
TCONS_04376152	0.033253	TRUE	XLOC_456133	416268	0.95508	CCDC69	XM_414586.3;XM_004944942.1
TCONS_04376152	0.033253	TRUE	XLOC_456133	396548	0.952356	COL6A3	NM_205534.1
TCONS_04376152	0.033253	TRUE	XLOC_456133	396422	0.955452	VCL	NM_205441.1
TCONS_04376152	0.033253	TRUE	XLOC_456133	396000	0.95911	COL6A1	NM_205107.1
TCONS_04376152	0.033253	TRUE	XLOC_456133	100534590	0.950245	STON1	NM_001204865.2
TCONS_04376152	0.033253	TRUE	XLOC_456133	414741	0.952175	CD74	NM_001001613.1
TCONS_04376152	0.033253	TRUE	XLOC_456133	428221	0.954715	COL8A2	XM_425780.4
TCONS_04376152	0.033253	TRUE	XLOC_456133	414849	0.972532	CDH13	NM_001001760.1
TCONS_04376152	0.033253	TRUE	XLOC_456133	101748749	0.956058	ZNF469	XM_004944286.1;XM_004944285.1;XM_004944284.1
TCONS_04376152	0.033253	TRUE	XLOC_456133	422749	0.963068	PDCL2	XM_420702.4
TCONS_04376152	0.033253	TRUE	XLOC_456133	419533	0.959152	LOXL2	XM_003642546.2
TCONS_04376152	0.033253	TRUE	XLOC_456133	395238	0.984975	WFDC1	NM_204554.1
TCONS_04376152	0.033253	TRUE	XLOC_456133	425243	0.950874	ST6GALNAC6	XM_423028.4
TCONS_04376152	0.033253	TRUE	XLOC_456133	427409	0.965625	DNAJB5	XM_004937117.1;XM_424983.4;XM_004937116.1;XM_004937118.1
TCONS_04376152	0.033253	TRUE	XLOC_456133	101749098	0.954043	ITGA7	XM_004950040.1
TCONS_04376152	0.033253	TRUE	XLOC_456133	395083	0.952092	TNFRSF1B	NM_204439.3
TCONS_04376152	0.033253	TRUE	XLOC_456133	374178	0.95868	TIMP2	NM_204298.1
TCONS_04376152	0.033253	TRUE	XLOC_456133	374155	0.950119	ST8SIA4	NM_204283.1
TCONS_04376152	0.033253	TRUE	XLOC_456133	420847	0.982298	CAP2	XM_004939641.1;XM_004939640.1;XM_418936.4
TCONS_04376152	0.033253	TRUE	XLOC_456133	418585	0.953614	TMEM47	XM_416786.4
TCONS_04376152	0.033253	TRUE	XLOC_456133	424231	0.957792	CNTNAP5	NM_001048079.1
TCONS_04376152	0.033253	TRUE	XLOC_456133	427338	0.955364	SVEP1	XM_424917.4
TCONS_04376152	0.033253	TRUE	XLOC_456133	416291	0.971544	ADAMTS2	XM_004944963.1;XM_414611.4
TCONS_04376152	0.033253	TRUE	XLOC_456133	428768	0.952546	SYNPO2	XM_004941233.1;XM_004941230.1;XM_426324.3;XM_004941231.1;XM_004941232.1
TCONS_04376152	0.033253	TRUE	XLOC_456133	769998	0.959671	RGS5	XM_001233313.3;XM_004943135.1;XM_004943136.1
TCONS_04376152	0.033253	TRUE	XLOC_456133	772263	0.96539	SCARF2	XM_001235424.3;XM_004934431.1
TCONS_04376152	0.033253	TRUE	XLOC_456133	423492	0.960169	INF2	XM_004936397.1;XM_004936400.1;XM_421396.4;XM_004936398.1;XM_004936399.1
TCONS_04376152	0.033253	TRUE	XLOC_456133	430557	0.957912	ACACB	XM_428114.4
TCONS_04376152	0.033253	TRUE	XLOC_456133	396361	0.968088	INHBA	NM_205396.1
TCONS_04376152	0.033253	TRUE	XLOC_456133	419066	0.963803	FAM168A	XM_004939001.1;XM_004939000.1;XM_004939004.1;XM_004939003.1;XM_004939005.1;XM_004939002.1
TCONS_04376152	0.033253	TRUE	XLOC_456133	396343	0.954807	SDC3	NM_205383.1
TCONS_04376152	0.033253	TRUE	XLOC_456133	396204	0.95011	NOV	NM_205268.1
TCONS_04376152	0.033253	TRUE	XLOC_456133	395481	0.968478	ANXA6	NM_204730.1
TCONS_04376152	0.033253	TRUE	XLOC_456133	423320	0.981147	CFL2	NM_001004406.1
TCONS_04376152	0.033253	TRUE	XLOC_456133	396292	0.954871	COL6A2	NM_205348.3
TCONS_04376152	0.033253	TRUE	XLOC_456133	395155	0.954214	DPYSL2	NM_204494.1
TCONS_04376152	0.033253	TRUE	XLOC_456133	423417	0.967998	RIN3	XM_004941877.1;XM_004941878.1;XM_421327.4
TCONS_04376152	0.033253	TRUE	XLOC_456133	396215	0.971143	MYL9	NM_205278.1
TCONS_04376152	0.033253	TRUE	XLOC_456133	427790	0.955689	MYOCD	NM_001080715.1
TCONS_04376152	0.033253	TRUE	XLOC_456133	422171	0.958989	LOC422171	XM_004940525.1;XM_420168.4
TCONS_04376152	0.033253	TRUE	XLOC_456133	395906	0.95475	DES	XM_004942838.1
TCONS_04376152	0.033253	TRUE	XLOC_456133	395568	0.960758	COL5A1	NM_204790.1
TCONS_04376152	0.033253	TRUE	XLOC_456133	770762	0.957091	2018-09-04	XM_004946420.1;XM_004946419.1;XM_004946422.1;XM_004946423.1;XM_004946421.1;XM_001234087.3
TCONS_04376152	0.033253	TRUE	XLOC_456133	100316920	0.964187	OSR1	NM_001168709.1
TCONS_04376152	0.033253	TRUE	XLOC_456133	404229	0.960414	POPDC2	NM_206865.1
TCONS_04376152	0.033253	TRUE	XLOC_456133	426786	0.968351	ZMAT4	XM_004947605.1;XM_004947603.1;XM_004947604.1;XM_424398.4
TCONS_04376152	0.033253	TRUE	XLOC_456133	395349	0.968185	FSTL1	XM_004938169.1
TCONS_04376152	0.033253	TRUE	XLOC_456133	768899	0.970838	LRRC15	XM_004943331.1
TCONS_04376152	0.033253	TRUE	XLOC_456133	772164	0.965007	PANX1	XM_001235338.3
TCONS_04376152	0.033253	TRUE	XLOC_456133	418752	0.960943	COL4A2	NM_001162390.1
TCONS_04376152	0.033253	TRUE	XLOC_456133	422178	0.977864	CLIC2	NM_001031114.1
TCONS_04376152	0.033253	TRUE	XLOC_456133	396176	0.955972	CSRP1	NM_205248.1
TCONS_04376152	0.033253	TRUE	XLOC_456133	395478	0.957779	PPP1R12B	NM_204727.1
TCONS_04376152	0.033253	TRUE	XLOC_456133	421697	0.95312	TCF21	NM_001277711.1
TCONS_04376152	0.033253	TRUE	XLOC_456133	423775	0.957068	ANTXRL	XM_421647.4
TCONS_04376152	0.033253	TRUE	XLOC_456133	771476	0.964469	LMOD1	XM_004934867.1;XM_004934868.1;XM_001234757.3
TCONS_04376152	0.033253	TRUE	XLOC_456133	421383	0.952354	SERTAD4	XM_419442.4
TCONS_04376152	0.033253	TRUE	XLOC_456133	396430	0.971887	TPM2	NM_205446.1
TCONS_04376152	0.033253	TRUE	XLOC_456133	422013	0.965481	ADCY3	XM_003641056.2
TCONS_04376152	0.033253	TRUE	XLOC_456133	418889	0.957796	LHFP	XM_417083.4
TCONS_04376152	0.033253	TRUE	XLOC_456133	417534	0.972747	CCLI10	XM_415780.4
TCONS_04376152	0.033253	TRUE	XLOC_456133	422992	0.950269	IFITM5	NM_001199498.1
TCONS_04376152	0.033253	TRUE	XLOC_456133	396440	0.953101	TNC	NM_205456.2
TCONS_04376152	0.033253	TRUE	XLOC_456133	396366	0.966023	TPM1	NM_205401.1
TCONS_04376152	0.033253	TRUE	XLOC_456133	424149	0.955163	ZAK	XM_421996.4;XM_004942733.1;XM_004942735.1;XM_004942734.1
TCONS_04376152	0.033253	TRUE	XLOC_456133	423743	0.97484	SYNPO2L	XM_421618.4;XM_004942082.1
TCONS_04376152	0.033253	TRUE	XLOC_456133	374256	0.957887	CD81	NM_001030339.1
TCONS_04376152	0.033253	TRUE	XLOC_456133	395532	0.959888	COL1A1	XM_423116.4
TCONS_04376152	0.033253	TRUE	XLOC_456133	395215	0.966967	SDK2	NM_204538.1
TCONS_04376152	0.033253	TRUE	XLOC_456133	770492	0.957594	LOC770492	XM_001233833.2
TCONS_04376152	0.033253	TRUE	XLOC_456133	424261	-0.952139	LOC424261	XM_422108.3
TCONS_04376152	0.033253	TRUE	XLOC_456133	428653	0.967504	KCNS3	XM_426211.4
TCONS_04376152	0.033253	TRUE	XLOC_456133	416755	0.959108	LOC416755	XM_415050.4;XM_004945444.1;XM_004945442.1;XM_004945443.1
TCONS_04376152	0.033253	TRUE	XLOC_456133	424839	0.954385	DGKG	XM_422650.4
TCONS_04376152	0.033253	TRUE	XLOC_456133	421497	0.951143	AKT3	XM_419544.4;XM_004935445.1
TCONS_04376152	0.033253	TRUE	XLOC_456133	396490	0.977135	TAGLN	NM_205494.1
TCONS_04376152	0.033253	TRUE	XLOC_456133	416251	0.979604	SGCD	XM_004944923.1;XM_004944924.1;XM_414572.4;XM_004944920.1;XM_004944918.1;XM_004944922.1;XM_004944926.1;XM_004944925.1;XM_004944927.1;XM_004944921.1;XM_004944928.1;XM_004944919.1
TCONS_04376152	0.033253	TRUE	XLOC_456133	429166	0.95221	SYT11	XM_004948289.1;XM_004948288.1;XM_426721.4
TCONS_04376152	0.033253	TRUE	XLOC_456133	771980	0.956301	FAM78A	XM_001233856.3
TCONS_04376152	0.033253	TRUE	XLOC_456133	420567	0.969899	SGCE	XM_004939303.1;XM_004939305.1;XM_004939301.1;XM_004939306.1;XM_003640683.2;XM_004939302.1;XM_418667.4;XM_004939304.1
TCONS_04376152	0.033253	TRUE	XLOC_456133	395760	0.957777	SLC8A1	NM_001079473.1
TCONS_04376152	0.033253	TRUE	XLOC_456133	420015	0.95993	AOC3	XM_004948624.1;XM_004948628.1;XM_004948626.1;XM_004948630.1;XM_004948627.1;XM_004948625.1;XM_004948629.1;XM_418136.4
TCONS_04376152	0.033253	TRUE	XLOC_456133	427898	0.980984	FAM109B	XM_425472.4
TCONS_04376152	0.033253	TRUE	XLOC_456133	419664	0.97188	SYNC	XM_417811.3;XM_004947842.1;XM_004947843.1
TCONS_04376152	0.033253	TRUE	XLOC_456133	418945	0.958091	SGCG	XM_004938804.1;XM_417139.4;XM_004938803.1;XM_004938800.1;XM_004938801.1;XM_004938802.1
TCONS_04376152	0.033253	TRUE	XLOC_456133	769894	0.960526	MXRA7	XM_001233206.3
TCONS_04376152	0.033253	TRUE	XLOC_456133	395260	0.972453	FLNC	NM_204573.1
TCONS_04376152	0.033253	TRUE	XLOC_456133	416892	0.970219	TMEM119	XM_415183.4
TCONS_04376152	0.033253	TRUE	XLOC_456133	421634	0.960841	AKAP12	XM_004935621.1;XM_419673.4;XM_004935625.1;XM_004935623.1;XM_004935622.1;XM_004935624.1
TCONS_04376152	0.033253	TRUE	XLOC_456133	395190	0.96352	P2RX1	NM_204519.1
TCONS_04376152	0.033253	TRUE	XLOC_456133	427177	0.950157	CMYA5	XM_004937321.1;XM_004937322.1;XM_424765.4
TCONS_04376152	0.033253	TRUE	XLOC_456133	422580	0.957697	ANTXR2	XM_420539.4
TCONS_04376152	0.033253	TRUE	XLOC_456133	425524	0.959474	CSPG4	XM_004943706.1;XM_423277.4;XM_004943707.1
TCONS_04376152	0.033253	TRUE	XLOC_456133	427546	0.954466	PLEKHF1	XM_004944207.1;XM_004944210.1;XM_004944209.1;XM_004944208.1
TCONS_04376152	0.033253	TRUE	XLOC_456133	416893	0.96581	CORO1C	NM_001277869.1;NM_001277868.1
TCONS_04376152	0.033253	TRUE	XLOC_456133	417289	0.955473	FBXW5	NM_001030694.1
TCONS_04376152	0.033253	TRUE	XLOC_456133	421839	0.958019	PRSS35	XM_004940410.1;XM_419860.3;XM_004940409.1
TCONS_04376152	0.033253	TRUE	XLOC_456133	427499	0.966347	TNFAIP8L3	XM_425071.4
TCONS_04376152	0.033253	TRUE	XLOC_456133	418173	0.954091	RERG	XM_416404.4;XM_004937961.1
TCONS_04376152	0.033253	TRUE	XLOC_456133	396035	0.956541	CTNNA2	NM_205136.1
TCONS_04376152	0.033253	TRUE	XLOC_456133	404536	0.958064	ADIPOQ	NM_206991.1
TCONS_04376152	0.033253	TRUE	XLOC_456133	396187	0.956057	MYO1F	NM_205254.1
TCONS_04376152	0.033253	TRUE	XLOC_456133	419080	0.956214	LOC419080	XM_417272.4;XM_004949809.1;XM_004949810.1;XM_004949811.1
TCONS_04376152	0.033253	TRUE	XLOC_456133	427626	0.95244	NEURL1B	XM_004944870.1;XM_425198.4;XM_004944869.1;XM_004944868.1
TCONS_04376152	0.033253	TRUE	XLOC_456133	448832	0.965804	MCAM	NM_001004768.1
TCONS_04376152	0.033253	TRUE	XLOC_456133	769193	0.960053	RGS14	XM_001231917.3
TCONS_04376152	0.033253	TRUE	XLOC_456133	424306	0.972279	ZEB2	XM_422151.4;XM_004943014.1;XM_003641630.2
TCONS_04376152	0.033253	TRUE	XLOC_456133	395875	0.978797	COL12A1	NM_205021.1
TCONS_04376152	0.033253	TRUE	XLOC_456133	404773	0.95391	MUSTN1	NM_213580.2
TCONS_04376152	0.033253	TRUE	XLOC_456133	395891	0.976251	CACNA1C	XM_416388.4;XM_004937946.1
TCONS_04376152	0.033253	TRUE	XLOC_456133	396084	0.954133	ACTG2	NM_205172.1
TCONS_04376152	0.033253	TRUE	XLOC_456133	374254	0.950178	LSP1	NM_204342.1
TCONS_04376152	0.033253	TRUE	XLOC_456133	429148	0.954183	LPP	NM_001031567.1
TCONS_04376152	0.033253	TRUE	XLOC_456133	395951	0.983751	ITGA1	NM_205069.1
TCONS_04376152	0.033253	TRUE	XLOC_456133	420952	0.964086	FHOD3	XM_419037.4
TCONS_04376152	0.033253	TRUE	XLOC_456133	395261	0.954153	FLNA	NM_204574.1
TCONS_04376152	0.033253	TRUE	XLOC_456133	422428	0.951788	PALLD	XM_004940921.1;XM_420396.4;XM_004940920.1;XM_004940919.1
TCONS_04376152	0.033253	TRUE	XLOC_456133	101750403	0.975038	LOC101750403	XM_004950780.1
TCONS_04376152	0.033253	TRUE	XLOC_456133	395175	0.955414	EBF3	XM_421824.4
TCONS_04376152	0.033253	TRUE	XLOC_456133	418205	0.957076	LRMP	XM_416434.4
TCONS_04376152	0.033253	TRUE	XLOC_456133	419607	0.958293	FHL3	XM_417754.4;XM_004947749.1
TCONS_04376152	0.033253	TRUE	XLOC_456133	395503	0.959865	RUNX1T1	NM_204744.1
TCONS_04376152	0.033253	TRUE	XLOC_456133	429033	0.950681	SPEG	XM_003641642.2
TCONS_04376152	0.033253	TRUE	XLOC_456133	422948	0.952835	ADAM33	NM_001082418.2
TCONS_04376152	0.033253	TRUE	XLOC_456133	425033	0.953069	MBNL1	NM_001163326.2;NM_001163324.1;NM_001163325.2;NM_001031322.3;NM_001163327.2
TCONS_04376152	0.033253	TRUE	XLOC_456133	100858894	0.970089	SMTN	XM_003642227.2
TCONS_04376152	0.033253	TRUE	XLOC_456133	395748	0.954847	ETV1	NM_204917.1
TCONS_04376152	0.033253	TRUE	XLOC_456133	417555	0.958827	MYO1C	NM_001006220.2
TCONS_04376152	0.033253	TRUE	XLOC_456133	418378	0.956553	COL8A1	XM_004938241.1;XM_416597.4;XM_004938242.1;XM_004938240.1
TCONS_04376152	0.033253	TRUE	XLOC_456133	396211	0.974202	MYH11	NM_205274.1
TCONS_04376152	0.033253	TRUE	XLOC_456133	417187	0.950459	FNBP1	XM_004945881.1;XM_004945874.1;XM_004945873.1;XM_004945872.1;XM_004945878.1;XM_004945870.1;XM_004945880.1;XM_004945879.1;XM_004945877.1;XM_004945875.1;XM_004945876.1;XM_004945871.1;XM_415469.4
TCONS_04376152	0.033253	TRUE	XLOC_456133	396227	0.959473	HSPB1	NM_205290.1
TCONS_04376152	0.033253	TRUE	XLOC_456133	431656	0.959772	LOC431656	XM_429208.4;XM_004937130.1;XM_004937129.1;XM_004937128.1
TCONS_04376152	0.033253	TRUE	XLOC_456133	416156	0.952034	C1QTNF2	NM_001277702.1
TCONS_04376152	0.033253	TRUE	XLOC_456133	427802	0.959122	CYGB	NM_001008789.1
TCONS_04376152	0.033253	TRUE	XLOC_456133	426108	0.962582	PLEKHO1	NM_001031356.1
TCONS_04376152	0.033253	TRUE	XLOC_456133	373918	0.956679	ACTN1	NM_204127.1
TCONS_04376152	0.033253	TRUE	XLOC_456133	415296	0.95946	ACTG1	NM_001007824.1
TCONS_04376152	0.033253	TRUE	XLOC_456133	396236	0.973424	DMD	NM_205299.1
TCONS_04376152	0.033253	TRUE	XLOC_456133	101751271	0.966424	LOC101751271	XM_004943133.1
TCONS_04376152	0.033253	TRUE	XLOC_456133	422166	0.951646	EDA2R	NM_001083360.1
TCONS_04376152	0.033253	TRUE	XLOC_456133	418300	0.967398	ZYX	NM_001004386.1
TCONS_04376152	0.033253	TRUE	XLOC_456133	100859431	0.959604	LOC100859431	XM_003643918.2
TCONS_04376152	0.033253	TRUE	XLOC_456133	419965	0.954497	FMNL1	XM_001234504.3
TCONS_04376152	0.033253	TRUE	XLOC_456133	431066	0.951149	PNPLA2	NM_001113291.1
TCONS_04376152	0.033253	TRUE	XLOC_456133	419933	0.958082	PRELP	XM_418054.4
TCONS_04376152	0.033253	TRUE	XLOC_456133	415533	0.961684	CILP	XM_413902.4;XM_004943889.1
TCONS_04376152	0.033253	TRUE	XLOC_456133	395956	0.964356	GLI2	NM_001271901.1;NM_001271902.1
TCONS_04376152	0.033253	TRUE	XLOC_456133	415818	0.950854	CRISPLD2	XM_414180.4
TCONS_04376152	0.033253	TRUE	XLOC_456133	100857593	0.964892	CFD	XM_003642860.2;XM_004948838.1
TCONS_04376152	0.033253	TRUE	XLOC_456133	422998	0.963467	SYT12	NM_001199512.1
TCONS_04376152	0.033253	TRUE	XLOC_456133	419191	0.957426	KCNK15	XM_417369.4
TCONS_04376152	0.033253	TRUE	XLOC_456133	396243	0.96745	COL1A2	NM_001079714.2
TCONS_04376152	0.033253	TRUE	XLOC_456133	429806	0.954849	HSPG2	NM_001001876.1
TCONS_04376152	0.033253	TRUE	XLOC_456133	424752	0.959682	LIMS2	XM_004936954.1;XM_003641758.2;XM_004936953.1;XM_422574.4
TCONS_04376152	0.033253	TRUE	XLOC_456133	373965	0.981865	CALD1	NM_204158.1
TCONS_00114521	0.033374	TRUE	XLOC_016470	419304	-0.950294	NCOA5	XM_417476.3;XM_004947204.1;XM_004947205.1;XM_004947206.1
TCONS_04164379	0.033424	TRUE	XLOC_441139	768538	0.969088	SPTLC3	XM_004935231.1;XM_004935233.1;XM_001231525.2;XM_004935232.1
TCONS_01702025	0.033806	TRUE	XLOC_181355	395162	0.953968	SHISA2	NM_204501.1
TCONS_01702025	0.033806	TRUE	XLOC_181355	421959	0.965212	LAPTM4A	NM_001031092.1
TCONS_01702025	0.033806	TRUE	XLOC_181355	396033	0.950061	NFKB1	NM_205134.1
TCONS_01435976	0.03389	TRUE	XLOC_157952	-	-	-	-
TCONS_01403014	0.033973	TRUE	XLOC_158380	415460	0.958674	C10H15ORF40	XM_004943822.1;XM_413838.4;XM_004943821.1
TCONS_01403014	0.033973	TRUE	XLOC_158380	428066	0.950457	KIAA0564	XM_425624.4
TCONS_00555953	0.03405	TRUE	XLOC_023167	101748752	-0.95616	LOC101748752	XM_004937228.1
TCONS_00555953	0.03405	TRUE	XLOC_023167	771487	-0.964545	MAPKBP1	XM_004941644.1;XM_003641348.2;XM_004941643.1
TCONS_00555953	0.03405	TRUE	XLOC_023167	769940	0.953989	LOC769940	XM_003642068.2
TCONS_00555953	0.03405	TRUE	XLOC_023167	427184	0.9587	TTC33	XM_001232650.2;XM_004937213.1;XM_424771.4;XM_004937212.1
TCONS_00555953	0.03405	TRUE	XLOC_023167	426803	0.962191	TOMM5	XM_430449.4
TCONS_00555953	0.03405	TRUE	XLOC_023167	396371	0.950663	CSDA	NM_205406.1
TCONS_00555953	0.03405	TRUE	XLOC_023167	427320	-0.953802	ZCCHC9	XM_424900.4
TCONS_00555953	0.03405	TRUE	XLOC_023167	415976	0.961748	LOC415976	XM_414319.4;XM_004944534.1;XM_004944537.1;XM_004944538.1;XM_004944535.1;XM_004944539.1;XM_004944536.1;XM_004944531.1;XM_004944530.1;XM_004944532.1;XM_004944533.1
TCONS_00555953	0.03405	TRUE	XLOC_023167	420178	-0.957509	LACTB2	NM_001277407.1
TCONS_00555953	0.03405	TRUE	XLOC_023167	424650	0.962136	C8H1ORF123	XM_422484.4;XM_004936804.1
TCONS_00555953	0.03405	TRUE	XLOC_023167	417978	-0.950577	SOCS1B	XM_004937686.1;XM_004937685.1;XM_004937684.1
TCONS_00555953	0.03405	TRUE	XLOC_023167	419337	0.958064	PFDN4	NM_001278015.1
TCONS_00555953	0.03405	TRUE	XLOC_023167	421385	0.965336	MRPS10	NM_001277576.1
TCONS_00555953	0.03405	TRUE	XLOC_023167	420660	0.961411	AZI2	XM_418759.4
TCONS_00555953	0.03405	TRUE	XLOC_023167	419143	0.957999	DYNLRB1	XM_417328.4;XM_004946956.1
TCONS_00555953	0.03405	TRUE	XLOC_023167	420812	0.968024	HSBP1L1	NM_001136182.2
TCONS_00555953	0.03405	TRUE	XLOC_023167	100858848	0.952838	MIF4GD	XM_003642362.2;XM_004946371.1
TCONS_00555953	0.03405	TRUE	XLOC_023167	100858296	0.95068	RPL22L1	NM_001277717.1
TCONS_00555953	0.03405	TRUE	XLOC_023167	418910	0.95765	PDS5B	NM_001012827.2
TCONS_00555953	0.03405	TRUE	XLOC_023167	770910	-0.964174	GTF2A2	NM_001081708.1
TCONS_00555953	0.03405	TRUE	XLOC_023167	418843	0.959351	GTF2F2	XM_003640601.2;XM_417039.4
TCONS_00555953	0.03405	TRUE	XLOC_023167	419228	0.952519	RPS21	XM_417405.4
TCONS_00555953	0.03405	TRUE	XLOC_023167	415459	0.952818	FAM103A1	NM_001277108.1;NM_001277107.1
TCONS_00555953	0.03405	TRUE	XLOC_023167	421802	-0.961109	NDUFAF4	XM_003641013.2;XM_004940366.1
TCONS_00555953	0.03405	TRUE	XLOC_023167	395520	0.952938	C5H11ORF58	NM_204758.1
TCONS_00555953	0.03405	TRUE	XLOC_023167	416242	0.952579	THG1L	NM_001030616.1
TCONS_00555953	0.03405	TRUE	XLOC_023167	420538	0.95984	SRI	NM_001080865.1
TCONS_00555953	0.03405	TRUE	XLOC_023167	396448	0.955639	RPS15	NM_205462.1
TCONS_00555953	0.03405	TRUE	XLOC_023167	422545	0.976872	KIAA1430	XM_004941060.1;XM_004941062.1;XM_004941061.1;XM_420507.4
TCONS_00555953	0.03405	TRUE	XLOC_023167	420234	0.966097	PLEKHF2	NM_001030947.1
TCONS_00555953	0.03405	TRUE	XLOC_023167	426536	0.977195	HRSP12	XM_003640831.2;XM_001234688.3
TCONS_00555953	0.03405	TRUE	XLOC_023167	418838	0.964652	DNAJC15	NM_001277777.1;NM_001277776.1
TCONS_00555953	0.03405	TRUE	XLOC_023167	422467	0.958041	SLC10A7	NM_001031131.1
TCONS_00555953	0.03405	TRUE	XLOC_023167	415811	0.954586	MPHOSPH6	NM_001277139.1
TCONS_00555953	0.03405	TRUE	XLOC_023167	421428	0.97474	GLO1	XM_419481.4
TCONS_00555953	0.03405	TRUE	XLOC_023167	420259	0.959804	ATP6V1C1	XM_004939983.1;XM_418370.3;XM_004939984.1
TCONS_00555953	0.03405	TRUE	XLOC_023167	423899	0.969674	NRAP	XM_004942280.1;XM_003641526.2
TCONS_00555953	0.03405	TRUE	XLOC_023167	101751481	0.957836	LOC101751481	XM_004934442.1
TCONS_00555953	0.03405	TRUE	XLOC_023167	422303	0.975635	CETN2	NM_001277640.1
TCONS_00555953	0.03405	TRUE	XLOC_023167	770190	0.958654	COX17	XM_001233519.3
TCONS_00555953	0.03405	TRUE	XLOC_023167	415423	0.958855	LYSMD2	XM_413806.4;XM_004943797.1
TCONS_00555953	0.03405	TRUE	XLOC_023167	421669	0.956817	PEX3	XM_004935679.1;XM_419708.4;XM_004935680.1
TCONS_00555953	0.03405	TRUE	XLOC_023167	418699	0.959772	MRPL30	XM_416895.3
TCONS_00555953	0.03405	TRUE	XLOC_023167	373951	0.950732	S100A6	NM_204148.1
TCONS_00555953	0.03405	TRUE	XLOC_023167	420284	0.954941	MED30	NM_001277438.1;NM_001277436.1
TCONS_00555953	0.03405	TRUE	XLOC_023167	426793	0.973788	VDAC3	XM_424406.4;XM_004947619.1;XM_004947623.1;XM_004947622.1;XM_004947624.1;XM_004947625.1;XM_004947621.1;XM_004947620.1
TCONS_00555953	0.03405	TRUE	XLOC_023167	374118	0.960205	SUFU	NM_204264.1
TCONS_00555953	0.03405	TRUE	XLOC_023167	424477	0.961931	LPPR5	XM_004936560.1;XM_004936559.1;XM_004936564.1;XM_004936562.1;XM_004936561.1;XM_422320.4;XM_004936565.1;XM_004936563.1
TCONS_00555953	0.03405	TRUE	XLOC_023167	422668	0.959224	CETN1	NM_001277920.1
TCONS_00555953	0.03405	TRUE	XLOC_023167	424128	0.976339	PLEKHA3	NM_001031251.1
TCONS_00555953	0.03405	TRUE	XLOC_023167	395348	0.951887	ACTR6	NM_204637.1
TCONS_00555953	0.03405	TRUE	XLOC_023167	420356	0.962704	MRPL13	NM_001277471.1
TCONS_00555953	0.03405	TRUE	XLOC_023167	100858717	-0.951715	LOC100858717	XM_004950357.1
TCONS_00555953	0.03405	TRUE	XLOC_023167	395723	0.95626	EEF1B2	XM_004942660.1;XM_004942661.1
TCONS_00555953	0.03405	TRUE	XLOC_023167	415447	0.958176	PLDN	NM_001007825.1
TCONS_00555953	0.03405	TRUE	XLOC_023167	421679	0.967754	CCDC28A	XM_004935684.1;XM_004935683.1;XM_419716.3
TCONS_00555953	0.03405	TRUE	XLOC_023167	416077	0.96247	THOC7	NM_001098238.1
TCONS_00555953	0.03405	TRUE	XLOC_023167	770018	0.955444	RPL27A	NM_001277663.1
TCONS_00555953	0.03405	TRUE	XLOC_023167	427966	-0.971934	NRIP1	XM_004938351.1
TCONS_00555953	0.03405	TRUE	XLOC_023167	416977	0.968011	TRIAP1	NM_001277508.1
TCONS_00555953	0.03405	TRUE	XLOC_023167	423000	0.956948	MRPL21	NM_001199518.1
TCONS_00555953	0.03405	TRUE	XLOC_023167	418513	0.965518	MORC3	NM_001257224.1
TCONS_00555953	0.03405	TRUE	XLOC_023167	101747680	0.957836	LOC101747680	XM_004944067.1;XM_004944068.1
TCONS_00555953	0.03405	TRUE	XLOC_023167	418580	0.959846	DYNLT3	NM_001277734.1
TCONS_00555953	0.03405	TRUE	XLOC_023167	420850	0.976374	PAK1IP1	NM_001030999.1
TCONS_00076711	0.034802	TRUE	XLOC_020860	-	-	-	-
TCONS_01203097	0.035008	TRUE	XLOC_140721	-	-	-	-
TCONS_04175191	0.035547	TRUE	XLOC_441127	-	-	-	-
TCONS_01318073	0.035713	TRUE	XLOC_150972	-	-	-	-
TCONS_01203305	0.037336	TRUE	XLOC_141138	-	-	-	-
TCONS_03764853	0.037575	TRUE	XLOC_402935	-	-	-	-
TCONS_01105747	0.037763	TRUE	XLOC_129375	-	-	-	-
TCONS_01455276	0.038117	TRUE	XLOC_163664	395341	0.968536	ENS-3	NM_204632.1
TCONS_01455276	0.038117	TRUE	XLOC_163664	395396	0.959752	WNT3A	NM_001171601.1;NM_204675.2
TCONS_01811032	0.038649	TRUE	XLOC_179601	771487	-0.964545	MAPKBP1	XM_004941644.1;XM_003641348.2;XM_004941643.1
TCONS_01811032	0.038649	TRUE	XLOC_179601	769940	0.953989	LOC769940	XM_003642068.2
TCONS_01811032	0.038649	TRUE	XLOC_179601	416860	0.986482	DIABLO	XM_004945570.1;XM_415152.4
TCONS_01811032	0.038649	TRUE	XLOC_179601	425468	0.957595	RPL9	NM_001257333.1
TCONS_01811032	0.038649	TRUE	XLOC_179601	427184	0.9587	TTC33	XM_001232650.2;XM_004937213.1;XM_424771.4;XM_004937212.1
TCONS_01811032	0.038649	TRUE	XLOC_179601	424806	0.959908	WDFY1	NM_001031310.1
TCONS_01811032	0.038649	TRUE	XLOC_179601	414782	0.959648	RPS13	NM_001001783.1
TCONS_01811032	0.038649	TRUE	XLOC_179601	415550	0.973403	SNAPC5	NM_001007829.1
TCONS_01811032	0.038649	TRUE	XLOC_179601	417264	0.953196	RPL12	NM_001277679.1
TCONS_01811032	0.038649	TRUE	XLOC_179601	421342	-0.963559	MARK1	XM_004935315.1;XM_004935310.1;XM_419403.4;XM_004935313.1;XM_004935309.1;XM_004935314.1;XM_004935312.1;XM_004935311.1
TCONS_01811032	0.038649	TRUE	XLOC_179601	415976	0.961748	LOC415976	XM_414319.4;XM_004944534.1;XM_004944537.1;XM_004944538.1;XM_004944535.1;XM_004944539.1;XM_004944536.1;XM_004944531.1;XM_004944530.1;XM_004944532.1;XM_004944533.1
TCONS_01811032	0.038649	TRUE	XLOC_179601	420275	0.959234	ENY2	NM_001277432.1;NM_001277433.1
TCONS_01811032	0.038649	TRUE	XLOC_179601	419337	0.958064	PFDN4	NM_001278015.1
TCONS_01811032	0.038649	TRUE	XLOC_179601	421385	0.965336	MRPS10	NM_001277576.1
TCONS_01811032	0.038649	TRUE	XLOC_179601	420660	0.961411	AZI2	XM_418759.4
TCONS_01811032	0.038649	TRUE	XLOC_179601	374255	0.957469	MRPL23	NM_001199385.1
TCONS_01811032	0.038649	TRUE	XLOC_179601	416726	0.960081	DTD1	NM_001199402.1
TCONS_01811032	0.038649	TRUE	XLOC_179601	419143	0.957999	DYNLRB1	XM_417328.4;XM_004946956.1
TCONS_01811032	0.038649	TRUE	XLOC_179601	417871	0.951971	RPS16	XM_004937586.1;XM_416113.4
TCONS_01811032	0.038649	TRUE	XLOC_179601	420812	0.968024	HSBP1L1	NM_001136182.2
TCONS_01811032	0.038649	TRUE	XLOC_179601	420220	0.963355	LOC420220	XM_418330.4;XM_004939941.1
TCONS_01811032	0.038649	TRUE	XLOC_179601	422045	0.951355	CRISP2	XM_004935913.1;XM_420051.4
TCONS_01811032	0.038649	TRUE	XLOC_179601	424133	0.96865	PDE11A	XM_421985.4
TCONS_01811032	0.038649	TRUE	XLOC_179601	422446	0.952766	SCOC	NM_001114852.1
TCONS_01811032	0.038649	TRUE	XLOC_179601	424837	0.96786	UBE2G2	NM_001277419.1
TCONS_01811032	0.038649	TRUE	XLOC_179601	418619	0.965881	SYAP1	NM_001277737.1
TCONS_01811032	0.038649	TRUE	XLOC_179601	422733	0.973563	CNOT7	NM_001006454.1
TCONS_01811032	0.038649	TRUE	XLOC_179601	420879	-0.954249	PRPF4B	XM_001232308.3
TCONS_01811032	0.038649	TRUE	XLOC_179601	416492	0.950895	BUD31	XM_001233163.3;XM_001233097.3;XM_414798.4;XM_001233145.3;XM_004945167.1;XM_004945168.1
TCONS_01811032	0.038649	TRUE	XLOC_179601	374134	0.962297	RPL14	XM_418775.4;XM_004939434.1
TCONS_01811032	0.038649	TRUE	XLOC_179601	100858296	0.95068	RPL22L1	NM_001277717.1
TCONS_01811032	0.038649	TRUE	XLOC_179601	419233	0.952969	C20ORF20	XM_417408.4
TCONS_01811032	0.038649	TRUE	XLOC_179601	426789	-0.968895	KAT6A	XM_424402.4
TCONS_01811032	0.038649	TRUE	XLOC_179601	395442	0.9654	RHOA	NM_204704.1
TCONS_01811032	0.038649	TRUE	XLOC_179601	418951	0.97133	N6AMT2	NM_001006277.1
TCONS_01811032	0.038649	TRUE	XLOC_179601	771652	0.966475	C3H1ORF31	XM_001233931.2
TCONS_01811032	0.038649	TRUE	XLOC_179601	418843	0.959351	GTF2F2	XM_003640601.2;XM_417039.4
TCONS_01811032	0.038649	TRUE	XLOC_179601	419228	0.952519	RPS21	XM_417405.4
TCONS_01811032	0.038649	TRUE	XLOC_179601	424478	0.960666	SNX7	XM_422321.3;XM_004936569.1;XM_004936568.1
TCONS_01811032	0.038649	TRUE	XLOC_179601	415459	0.952818	FAM103A1	NM_001277108.1;NM_001277107.1
TCONS_01811032	0.038649	TRUE	XLOC_179601	395849	0.969884	RPL13	NM_204999.1
TCONS_01811032	0.038649	TRUE	XLOC_179601	420764	0.968094	C2H7ORF36	XM_004939566.1;XM_418862.4;XM_004939565.1
TCONS_01811032	0.038649	TRUE	XLOC_179601	416242	0.952579	THG1L	NM_001030616.1
TCONS_01811032	0.038649	TRUE	XLOC_179601	418541	0.970733	NDUFV3	NM_001199170.1;NM_001199171.1
TCONS_01811032	0.038649	TRUE	XLOC_179601	396448	0.955639	RPS15	NM_205462.1
TCONS_01811032	0.038649	TRUE	XLOC_179601	770249	0.955138	RPL29	NM_001171677.1
TCONS_01811032	0.038649	TRUE	XLOC_179601	418176	0.954356	DERA	NM_001006248.1
TCONS_01811032	0.038649	TRUE	XLOC_179601	419606	0.955553	UTP11L	XM_004947750.1;XM_417753.4
TCONS_01811032	0.038649	TRUE	XLOC_179601	771806	0.951355	TM4SF4	XM_001234022.3
TCONS_01811032	0.038649	TRUE	XLOC_179601	426536	0.977195	HRSP12	XM_003640831.2;XM_001234688.3
TCONS_01811032	0.038649	TRUE	XLOC_179601	418838	0.964652	DNAJC15	NM_001277777.1;NM_001277776.1
TCONS_01811032	0.038649	TRUE	XLOC_179601	422467	0.958041	SLC10A7	NM_001031131.1
TCONS_01811032	0.038649	TRUE	XLOC_179601	422241	-0.978072	SLC9A6	XM_420229.4
TCONS_01811032	0.038649	TRUE	XLOC_179601	415811	0.954586	MPHOSPH6	NM_001277139.1
TCONS_01811032	0.038649	TRUE	XLOC_179601	421602	0.951697	EIF3M	NM_001006406.1
TCONS_01811032	0.038649	TRUE	XLOC_179601	417864	0.972354	NAP1L1	XM_004937580.1;XM_004937579.1;XM_004937578.1;XM_004937577.1;XM_416106.4
TCONS_01811032	0.038649	TRUE	XLOC_179601	421827	0.952873	C6ORF162	NM_001278020.1
TCONS_01811032	0.038649	TRUE	XLOC_179601	421428	0.97474	GLO1	XM_419481.4
TCONS_01811032	0.038649	TRUE	XLOC_179601	418597	0.952884	EIF2S3	NM_001006260.1
TCONS_01811032	0.038649	TRUE	XLOC_179601	420272	0.953112	EIF3E	NM_001006349.1
TCONS_01811032	0.038649	TRUE	XLOC_179601	421909	0.960331	ACP1	NM_001039291.1
TCONS_01811032	0.038649	TRUE	XLOC_179601	395138	0.961022	ST3GAL6	NM_204479.1
TCONS_01811032	0.038649	TRUE	XLOC_179601	420259	0.959804	ATP6V1C1	XM_004939983.1;XM_418370.3;XM_004939984.1
TCONS_01811032	0.038649	TRUE	XLOC_179601	427675	0.952244	RPS15A	XM_001234299.3;XM_003642122.2;XM_004945287.1;XM_004945286.1
TCONS_01811032	0.038649	TRUE	XLOC_179601	770884	0.974367	ARFIP1	NM_001252398.1
TCONS_01811032	0.038649	TRUE	XLOC_179601	101751481	0.957836	LOC101751481	XM_004934442.1
TCONS_01811032	0.038649	TRUE	XLOC_179601	423521	0.960503	MNAT1	XM_004936443.1;XM_421420.4;XM_003641416.2;XM_004936442.1
TCONS_01811032	0.038649	TRUE	XLOC_179601	418783	0.965556	IPO5	XM_004938577.1;XM_416978.4;XM_004938576.1;XM_004938579.1;XM_004938578.1
TCONS_01811032	0.038649	TRUE	XLOC_179601	421919	0.967672	RPS7	XM_001234708.3;XM_004940515.1;XM_419936.3;XM_004940514.1;XM_004940516.1
TCONS_01811032	0.038649	TRUE	XLOC_179601	421669	0.956817	PEX3	XM_004935679.1;XM_419708.4;XM_004935680.1
TCONS_01811032	0.038649	TRUE	XLOC_179601	422327	0.968178	UPRT	NM_001031124.1
TCONS_01811032	0.038649	TRUE	XLOC_179601	415741	0.957769	PHKB	NM_001007831.1
TCONS_01811032	0.038649	TRUE	XLOC_179601	418699	0.959772	MRPL30	XM_416895.3
TCONS_01811032	0.038649	TRUE	XLOC_179601	416161	0.957644	CCNG1	XM_414493.4;XM_004944804.1;XM_003642047.2;XM_004944803.1
TCONS_01811032	0.038649	TRUE	XLOC_179601	418856	0.956134	ESD	NM_001277791.1;NM_001277793.1;NM_001277792.1
TCONS_01811032	0.038649	TRUE	XLOC_179601	771615	0.954785	MRP63	XM_004938806.1;XM_003640581.2
TCONS_01811032	0.038649	TRUE	XLOC_179601	421931	-0.961689	ADAM17	NM_001008682.1
TCONS_01811032	0.038649	TRUE	XLOC_179601	422886	0.957219	RNF4	NM_001012889.1
TCONS_01811032	0.038649	TRUE	XLOC_179601	419474	0.950256	MINOS1	NM_001277905.1
TCONS_01811032	0.038649	TRUE	XLOC_179601	421099	0.961626	LOC421099	XM_419183.4
TCONS_01811032	0.038649	TRUE	XLOC_179601	420284	0.954941	MED30	NM_001277438.1;NM_001277436.1
TCONS_01811032	0.038649	TRUE	XLOC_179601	416040	0.96669	LSM3	NM_001277862.1
TCONS_01811032	0.038649	TRUE	XLOC_179601	426793	0.973788	VDAC3	XM_424406.4;XM_004947619.1;XM_004947623.1;XM_004947622.1;XM_004947624.1;XM_004947625.1;XM_004947621.1;XM_004947620.1
TCONS_01811032	0.038649	TRUE	XLOC_179601	418397	0.963374	TRMT10C	XM_001232373.3
TCONS_01811032	0.038649	TRUE	XLOC_179601	373963	0.954976	EEF1A1	NM_204157.2
TCONS_01811032	0.038649	TRUE	XLOC_179601	395080	0.953011	NT5C3	NM_204436.2
TCONS_01811032	0.038649	TRUE	XLOC_179601	769368	0.958974	EEF1D	XM_001232627.3;XM_004940090.1;XM_004940084.1;XM_004940091.1;XM_004940085.1;XM_004940088.1;XM_004940086.1;XM_004940087.1;XM_004940089.1
TCONS_01811032	0.038649	TRUE	XLOC_179601	395348	0.951887	ACTR6	NM_204637.1
TCONS_01811032	0.038649	TRUE	XLOC_179601	420356	0.962704	MRPL13	NM_001277471.1
TCONS_01811032	0.038649	TRUE	XLOC_179601	423968	0.951693	GLRX3	NM_001277384.1
TCONS_01811032	0.038649	TRUE	XLOC_179601	395723	0.95626	EEF1B2	XM_004942660.1;XM_004942661.1
TCONS_01811032	0.038649	TRUE	XLOC_179601	423673	0.985876	TUBGCP2	NM_001006496.1
TCONS_01811032	0.038649	TRUE	XLOC_179601	421679	0.967754	CCDC28A	XM_004935684.1;XM_004935683.1;XM_419716.3
TCONS_01811032	0.038649	TRUE	XLOC_179601	421355	0.977169	GPATCH2	NM_001031046.1
TCONS_01811032	0.038649	TRUE	XLOC_179601	768824	0.9602	ZNF706	NM_001097531.1
TCONS_01811032	0.038649	TRUE	XLOC_179601	416077	0.96247	THOC7	NM_001098238.1
TCONS_01811032	0.038649	TRUE	XLOC_179601	418887	0.959947	MRPS31	XM_004938739.1;XM_417081.4
TCONS_01811032	0.038649	TRUE	XLOC_179601	770018	0.955444	RPL27A	NM_001277663.1
TCONS_01811032	0.038649	TRUE	XLOC_179601	427966	-0.971934	NRIP1	XM_004938351.1
TCONS_01811032	0.038649	TRUE	XLOC_179601	418634	0.98213	TRAPPC2	NM_001006263.1
TCONS_01811032	0.038649	TRUE	XLOC_179601	415483	0.955888	ZFAND6	NM_001277522.1;NM_001277526.1;NM_001277528.1
TCONS_01811032	0.038649	TRUE	XLOC_179601	422507	0.98198	MRPL1	XM_420471.4
TCONS_01811032	0.038649	TRUE	XLOC_179601	416977	0.968011	TRIAP1	NM_001277508.1
TCONS_01811032	0.038649	TRUE	XLOC_179601	423000	0.956948	MRPL21	NM_001199518.1
TCONS_01811032	0.038649	TRUE	XLOC_179601	101747680	0.957836	LOC101747680	XM_004944067.1;XM_004944068.1
TCONS_01811032	0.038649	TRUE	XLOC_179601	427125	0.951307	CZH5ORF63	XM_424718.4
TCONS_01811032	0.038649	TRUE	XLOC_179601	418846	0.962073	COG3	XM_417041.4
TCONS_01811032	0.038649	TRUE	XLOC_179601	416769	0.95465	UBE2L3	NM_001006180.1
TCONS_04570322	0.039147	TRUE	XLOC_471177	-	-	-	-
TCONS_03763394	0.039874	TRUE	XLOC_402194	-	-	-	-
TCONS_00877465	0.039892	TRUE	XLOC_108432	-	-	-	-
TCONS_02645912	0.040082	TRUE	XLOC_275776	-	-	-	-
TCONS_02404676	0.04065	TRUE	XLOC_259706	-	-	-	-
TCONS_02993340	0.040853	TRUE	XLOC_328428	417590	0.97747	CPD	XM_415836.4;XM_004946643.1
TCONS_02993340	0.040853	TRUE	XLOC_328428	427760	0.955385	NUP214	XM_425333.4
TCONS_02993340	0.040853	TRUE	XLOC_328428	769300	-0.967042	STX12	XM_001232001.3
TCONS_02217494	0.04124	TRUE	XLOC_245001	416825	0.964924	SETD8	XM_415116.4
TCONS_03977992	0.044383	TRUE	XLOC_420412	-	-	-	-
TCONS_04220554	0.044401	TRUE	XLOC_441127	-	-	-	-
TCONS_03616015	0.044503	TRUE	XLOC_373107	396001	0.973357	RPS4X	NM_205108.1
TCONS_03616015	0.044503	TRUE	XLOC_373107	418475	0.956102	MRPL39	XM_416683.4;XM_004938369.1
TCONS_03616015	0.044503	TRUE	XLOC_373107	770240	0.955454	GABARAPL2	XM_001232688.3;XM_004944363.1
TCONS_03616015	0.044503	TRUE	XLOC_373107	416076	0.963055	SNTN	NM_001142847.1
TCONS_03616015	0.044503	TRUE	XLOC_373107	420900	0.956206	SERPINB5	XM_418986.3
TCONS_03616015	0.044503	TRUE	XLOC_373107	421498	0.971749	SDCCAG8	XM_004935442.1;XM_004935441.1;XM_004935443.1;XM_004935435.1;XM_004935444.1;XM_004935438.1;XM_004935436.1;XM_004935439.1;XM_004935440.1;XM_004935437.1;XM_419545.4
TCONS_03616015	0.044503	TRUE	XLOC_373107	421760	0.967685	CDC40	NM_001006407.1
TCONS_03616015	0.044503	TRUE	XLOC_373107	425468	0.957595	RPL9	NM_001257333.1
TCONS_03616015	0.044503	TRUE	XLOC_373107	395246	-0.956792	ACVR1	NM_204560.1
TCONS_03616015	0.044503	TRUE	XLOC_373107	415551	0.989183	RPL4	NM_001007479.1
TCONS_03616015	0.044503	TRUE	XLOC_373107	422839	0.977574	RAB28	NM_001277923.1
TCONS_03616015	0.044503	TRUE	XLOC_373107	416687	0.961012	FBXO18	NM_001080210.1
TCONS_03616015	0.044503	TRUE	XLOC_373107	416937	0.953105	DDT	NM_001030667.1
TCONS_03616015	0.044503	TRUE	XLOC_373107	416741	0.96022	TASP1	NM_001012790.1
TCONS_03616015	0.044503	TRUE	XLOC_373107	422693	0.952001	AP1AR	XM_420646.4;XM_004935952.1;XM_003641234.2;XM_004935951.1
TCONS_03616015	0.044503	TRUE	XLOC_373107	424966	0.975187	DNAJC19	XM_003641772.2;XM_422774.3;XM_003641773.2
TCONS_03616015	0.044503	TRUE	XLOC_373107	396544	0.975705	NACA	NM_001276303.2
TCONS_03616015	0.044503	TRUE	XLOC_373107	396400	0.972265	RPL26L1	NM_001277098.1;NM_001277099.1
TCONS_03616015	0.044503	TRUE	XLOC_373107	416824	0.975577	RILPL2	XM_415115.4
TCONS_03616015	0.044503	TRUE	XLOC_373107	418401	0.977162	RPL24	XM_416616.4
TCONS_03616015	0.044503	TRUE	XLOC_373107	419895	0.971609	RPL10A	XM_004935016.1;XM_004935015.1;XM_004935017.1;XM_004935014.1;XM_418020.4
TCONS_03616015	0.044503	TRUE	XLOC_373107	430990	0.9895	RPS20	XM_428540.4
TCONS_03616015	0.044503	TRUE	XLOC_373107	421698	0.994951	RPS12	NM_001277911.1
TCONS_03616015	0.044503	TRUE	XLOC_373107	426845	0.970365	RPL17L	XM_424454.4;XM_004949013.1
TCONS_03616015	0.044503	TRUE	XLOC_373107	770755	0.955511	C22ORF32	XM_004937697.1;XM_001233648.3
TCONS_03616015	0.044503	TRUE	XLOC_373107	427367	0.972841	IFT74	XM_003643070.2;XM_004949579.1
TCONS_03616015	0.044503	TRUE	XLOC_373107	395796	0.965868	RPS27A	NM_204953.1
TCONS_03616015	0.044503	TRUE	XLOC_373107	101749651	0.963254	LOC101749651	XM_004940390.1
TCONS_03616015	0.044503	TRUE	XLOC_373107	771262	0.952942	FBXO16	XM_004935881.1;XM_004935884.1;XM_004935883.1;XM_004935882.1;XM_001234554.2
TCONS_03616015	0.044503	TRUE	XLOC_373107	417574	0.963067	RPL23A	XM_415820.4
TCONS_03616015	0.044503	TRUE	XLOC_373107	418933	0.973723	RPL21	XM_001233392.2;XM_417127.4
TCONS_03616015	0.044503	TRUE	XLOC_373107	374132	0.961397	RPL39	NM_204272.1
TCONS_03616015	0.044503	TRUE	XLOC_373107	554283	0.96	MORF4L1	NM_001037173.1;NM_001037176.1
TCONS_03616015	0.044503	TRUE	XLOC_373107	419596	0.951778	C1ORF130	XM_417742.4
TCONS_03616015	0.044503	TRUE	XLOC_373107	396189	0.950438	VSNL1	NM_205255.1
TCONS_03616015	0.044503	TRUE	XLOC_373107	416122	0.976662	RPL32	NM_001252255.1
TCONS_03616015	0.044503	TRUE	XLOC_373107	416726	0.960081	DTD1	NM_001199402.1
TCONS_03616015	0.044503	TRUE	XLOC_373107	419143	0.957999	DYNLRB1	XM_417328.4;XM_004946956.1
TCONS_03616015	0.044503	TRUE	XLOC_373107	415813	-0.963512	HSBP1	NM_001112809.1
TCONS_03616015	0.044503	TRUE	XLOC_373107	417823	0.952754	RPL18A	XM_416064.4
TCONS_03616015	0.044503	TRUE	XLOC_373107	424538	0.965975	GNG5	XM_422375.4
TCONS_03616015	0.044503	TRUE	XLOC_373107	770722	0.951604	RPS25	XM_001234051.3;XM_004948131.1
TCONS_03616015	0.044503	TRUE	XLOC_373107	424133	0.96865	PDE11A	XM_421985.4
TCONS_03616015	0.044503	TRUE	XLOC_373107	424584	0.982262	RPS8	NM_001252126.1
TCONS_03616015	0.044503	TRUE	XLOC_373107	770817	0.956245	C14ORF126	XM_004941754.1;XM_001234139.3
TCONS_03616015	0.044503	TRUE	XLOC_373107	420215	0.950117	RIPK2	NM_001030943.1
TCONS_03616015	0.044503	TRUE	XLOC_373107	373937	0.968804	RPL22	NM_204141.1
TCONS_03616015	0.044503	TRUE	XLOC_373107	420751	0.952741	LSM5	XM_004939542.1;XM_418849.4
TCONS_03616015	0.044503	TRUE	XLOC_373107	421367	0.955752	NSL1	NM_001044646.1
TCONS_03616015	0.044503	TRUE	XLOC_373107	374134	0.962297	RPL14	XM_418775.4;XM_004939434.1
TCONS_03616015	0.044503	TRUE	XLOC_373107	419625	0.958923	TRAPPC3	NM_001008451.1
TCONS_03616015	0.044503	TRUE	XLOC_373107	420498	0.979929	ENKUR	XM_004939222.1;XM_418600.2;XM_004939223.1
TCONS_03616015	0.044503	TRUE	XLOC_373107	424038	0.97107	S100B	XM_421894.4;XM_004942549.1;XM_001233034.3
TCONS_03616015	0.044503	TRUE	XLOC_373107	419904	0.968007	RPS10	NM_001257297.1
TCONS_03616015	0.044503	TRUE	XLOC_373107	420182	0.977562	RPL7	NM_001006345.2
TCONS_03616015	0.044503	TRUE	XLOC_373107	419069	0.957495	RPS3	NM_001030836.1
TCONS_03616015	0.044503	TRUE	XLOC_373107	420670	0.9631	C2H3ORF23	XM_418769.4
TCONS_03616015	0.044503	TRUE	XLOC_373107	419549	0.953826	ZNF593	NM_001006307.1
TCONS_03616015	0.044503	TRUE	XLOC_373107	422376	0.974317	COMMD5	NM_001008465.1
TCONS_03616015	0.044503	TRUE	XLOC_373107	421897	0.966477	TMEM14A	XM_419915.4
TCONS_03616015	0.044503	TRUE	XLOC_373107	424066	0.952629	C2ORF47	XM_421922.4
TCONS_03616015	0.044503	TRUE	XLOC_373107	423344	0.969026	C5H14ORF45	XM_421259.4
TCONS_03616015	0.044503	TRUE	XLOC_373107	101751661	0.977428	MORN2	XM_004935277.1;XM_004935276.1
TCONS_03616015	0.044503	TRUE	XLOC_373107	770644	0.95079	CCDC112	XM_003643103.2
TCONS_03616015	0.044503	TRUE	XLOC_373107	770496	0.976975	MYCBP	XM_001232873.3;XM_004947748.1
TCONS_03616015	0.044503	TRUE	XLOC_373107	100857115	0.96887	GPX1	NM_001277853.1
TCONS_03616015	0.044503	TRUE	XLOC_373107	418927	0.96963	LOC418927	XM_004938775.1;XM_004938774.1;XM_417121.3
TCONS_03616015	0.044503	TRUE	XLOC_373107	395849	0.969884	RPL13	NM_204999.1
TCONS_03616015	0.044503	TRUE	XLOC_373107	395520	0.952938	C5H11ORF58	NM_204758.1
TCONS_03616015	0.044503	TRUE	XLOC_373107	374191	0.957677	PDCD4	NM_204304.1
TCONS_03616015	0.044503	TRUE	XLOC_373107	416598	0.954366	FOPNL	NM_001006170.1
TCONS_03616015	0.044503	TRUE	XLOC_373107	769722	0.959497	COA5	XM_004938493.1;XM_001232441.3
TCONS_03616015	0.044503	TRUE	XLOC_373107	374053	0.987727	RPS17L	NM_204217.1
TCONS_03616015	0.044503	TRUE	XLOC_373107	395819	0.957057	PRELID1	NM_204972.2
TCONS_03616015	0.044503	TRUE	XLOC_373107	420610	0.976134	TOMM7	NM_001199617.1
TCONS_03616015	0.044503	TRUE	XLOC_373107	396262	0.963426	RPLP1	NM_205322.1
TCONS_03616015	0.044503	TRUE	XLOC_373107	418016	0.952118	RPL3	NM_001006241.1
TCONS_03616015	0.044503	TRUE	XLOC_373107	420698	0.954311	LZTFL1	XM_004939452.1;XM_418797.4;XM_004939453.1;XM_004939454.1
TCONS_03616015	0.044503	TRUE	XLOC_373107	427206	0.95625	NSA2	NM_001006579.1
TCONS_03616015	0.044503	TRUE	XLOC_373107	770249	0.955138	RPL29	NM_001171677.1
TCONS_03616015	0.044503	TRUE	XLOC_373107	423726	0.976077	RPS24	NM_001277342.1;NM_001277344.1;NM_001277343.1
TCONS_03616015	0.044503	TRUE	XLOC_373107	420478	0.964065	MTPAP	XM_418580.4
TCONS_03616015	0.044503	TRUE	XLOC_373107	769981	0.986468	RPL37A	NM_001079493.1
TCONS_03616015	0.044503	TRUE	XLOC_373107	418176	0.954356	DERA	NM_001006248.1
TCONS_03616015	0.044503	TRUE	XLOC_373107	770231	0.972469	ATOX1	NM_001277712.1
TCONS_03616015	0.044503	TRUE	XLOC_373107	420001	0.953463	RPL23	XM_418122.4;XM_004948574.1
TCONS_03616015	0.044503	TRUE	XLOC_373107	395803	-0.967239	SFPQ	XM_004947777.1;XM_004947775.1;XM_004947778.1;XM_417784.4;XM_004947776.1
TCONS_03616015	0.044503	TRUE	XLOC_373107	418710	0.957123	RPL31	NM_001277755.1
TCONS_03616015	0.044503	TRUE	XLOC_373107	771417	0.971589	APITD1	NM_001204932.1
TCONS_03616015	0.044503	TRUE	XLOC_373107	421602	0.951697	EIF3M	NM_001006406.1
TCONS_03616015	0.044503	TRUE	XLOC_373107	419049	0.989386	RPS11	NM_001030833.1
TCONS_03616015	0.044503	TRUE	XLOC_373107	426055	0.963833	CAPSL	XM_004937183.1;XM_004937187.1;XM_004937182.1;XM_004937185.1;XM_004937186.1;XM_004937184.1;XM_001232404.2
TCONS_03616015	0.044503	TRUE	XLOC_373107	421827	0.952873	C6ORF162	NM_001278020.1
TCONS_03616015	0.044503	TRUE	XLOC_373107	418597	0.952884	EIF2S3	NM_001006260.1
TCONS_03616015	0.044503	TRUE	XLOC_373107	100857770	0.980013	RPS26	XM_003643542.1
TCONS_03616015	0.044503	TRUE	XLOC_373107	427608	0.96076	APBB3	XM_425180.4
TCONS_03616015	0.044503	TRUE	XLOC_373107	420272	0.953112	EIF3E	NM_001006349.1
TCONS_03616015	0.044503	TRUE	XLOC_373107	101750374	0.971147	LOC101750374	XM_004950222.1
TCONS_03616015	0.044503	TRUE	XLOC_373107	100857945	0.97889	LOC100857945	XM_003642564.1
TCONS_03616015	0.044503	TRUE	XLOC_373107	100859914	0.955944	RPL36A	XM_003641094.2;XM_004940619.1
TCONS_03616015	0.044503	TRUE	XLOC_373107	396148	0.950395	RPS6	NM_205225.2
TCONS_03616015	0.044503	TRUE	XLOC_373107	421491	0.95112	EFCAB2	XM_419538.4
TCONS_03616015	0.044503	TRUE	XLOC_373107	416504	0.966161	COPS3	NM_001006163.1
TCONS_03616015	0.044503	TRUE	XLOC_373107	422114	0.989303	ICT1	XM_420117.4
TCONS_03616015	0.044503	TRUE	XLOC_373107	426309	0.953955	TOMM20	XM_423972.4
TCONS_03616015	0.044503	TRUE	XLOC_373107	427675	0.952244	RPS15A	XM_001234299.3;XM_003642122.2;XM_004945287.1;XM_004945286.1
TCONS_03616015	0.044503	TRUE	XLOC_373107	427186	0.984361	RPL37	NM_001122763.1
TCONS_03616015	0.044503	TRUE	XLOC_373107	395916	0.975436	NME2	NM_205047.1
TCONS_03616015	0.044503	TRUE	XLOC_373107	419682	0.983826	RPL11	NM_001030904.1
TCONS_03616015	0.044503	TRUE	XLOC_373107	421689	0.973413	MAP7	NM_001031072.1
TCONS_03616015	0.044503	TRUE	XLOC_373107	425416	-0.953047	RPL30	NM_001007967.1
TCONS_03616015	0.044503	TRUE	XLOC_373107	418274	0.959839	MRPL51	NM_001008675.1
TCONS_03616015	0.044503	TRUE	XLOC_373107	100859127	0.963649	LOC100859127	XM_003643713.2
TCONS_03616015	0.044503	TRUE	XLOC_373107	423521	0.960503	MNAT1	XM_004936443.1;XM_421420.4;XM_003641416.2;XM_004936442.1
TCONS_03616015	0.044503	TRUE	XLOC_373107	421919	0.967672	RPS7	XM_001234708.3;XM_004940515.1;XM_419936.3;XM_004940514.1;XM_004940516.1
TCONS_03616015	0.044503	TRUE	XLOC_373107	417850	0.9715	RAB3IP	XM_416092.4;XM_004937566.1;XM_004937567.1
TCONS_03616015	0.044503	TRUE	XLOC_373107	420407	0.962086	CAMP	NM_001024830.2
TCONS_03616015	0.044503	TRUE	XLOC_373107	421568	0.95502	FGFR1OP	XM_004935549.1;XM_419609.4;XM_004935548.1
TCONS_03616015	0.044503	TRUE	XLOC_373107	428728	0.967425	AADAT	XM_426286.4;XM_004940922.1;XM_004940925.1;XM_004940923.1;XM_004940924.1
TCONS_03616015	0.044503	TRUE	XLOC_373107	417158	0.964977	RPL7A	NM_001004379.1
TCONS_03616015	0.044503	TRUE	XLOC_373107	771615	0.954785	MRP63	XM_004938806.1;XM_003640581.2
TCONS_03616015	0.044503	TRUE	XLOC_373107	416544	0.990891	RPS2	NM_001277164.1
TCONS_03616015	0.044503	TRUE	XLOC_373107	422526	0.95039	RPL34	XM_420489.4;XM_004941044.1
TCONS_03616015	0.044503	TRUE	XLOC_373107	426978	0.955849	TXN2	NM_001031410.1
TCONS_03616015	0.044503	TRUE	XLOC_373107	418899	0.968355	RFXAP	XM_417095.4;XM_004938746.1
TCONS_03616015	0.044503	TRUE	XLOC_373107	423501	0.968212	NUDT14	NM_001006490.2
TCONS_03616015	0.044503	TRUE	XLOC_373107	421660	0.951039	DYNLT1	XM_004935669.1;XM_004935670.1;XM_001232356.2;XM_419699.4
TCONS_03616015	0.044503	TRUE	XLOC_373107	421099	0.961626	LOC421099	XM_419183.4
TCONS_03616015	0.044503	TRUE	XLOC_373107	416040	0.96669	LSM3	NM_001277862.1
TCONS_03616015	0.044503	TRUE	XLOC_373107	419788	0.962951	TRAPPC4	NM_001006320.1
TCONS_03616015	0.044503	TRUE	XLOC_373107	428736	-0.952248	CDKL2	XM_426294.4
TCONS_03616015	0.044503	TRUE	XLOC_373107	769368	0.958974	EEF1D	XM_001232627.3;XM_004940090.1;XM_004940084.1;XM_004940091.1;XM_004940085.1;XM_004940088.1;XM_004940086.1;XM_004940087.1;XM_004940089.1
TCONS_03616015	0.044503	TRUE	XLOC_373107	415896	0.96776	SNHG8	XM_414248.4
TCONS_03616015	0.044503	TRUE	XLOC_373107	420276	0.97768	EBAG9	NM_001030949.2
TCONS_03616015	0.044503	TRUE	XLOC_373107	420473	0.950768	ARHGAP12	XM_004939184.1;XM_004939179.1;XM_004939180.1;XM_004939183.1;XM_004939182.1;XM_004939181.1;XM_004939185.1;XM_004939176.1;XM_004939177.1;XM_004939178.1;XM_004939186.1;XM_418575.4
TCONS_03616015	0.044503	TRUE	XLOC_373107	396085	-0.962546	NF1	XM_003642416.2;XM_004946787.1;XM_415914.4;XM_004946786.1;XM_004946785.1;XM_004946788.1
TCONS_03616015	0.044503	TRUE	XLOC_373107	417853	-0.950064	PTPRB	XM_416095.4
TCONS_03616015	0.044503	TRUE	XLOC_373107	423237	0.982971	HAUS2	NM_001199667.1
TCONS_03616015	0.044503	TRUE	XLOC_373107	419187	0.958114	STK4	NM_001030853.1
TCONS_03616015	0.044503	TRUE	XLOC_373107	423768	0.987369	BLOC1S2	NM_001277352.1
TCONS_03616015	0.044503	TRUE	XLOC_373107	418001	0.964043	RBX1	NM_001199250.1
TCONS_03616015	0.044503	TRUE	XLOC_373107	419522	0.953809	BNIP3L	NM_001030885.1
TCONS_03616015	0.044503	TRUE	XLOC_373107	420161	0.957146	C28H19ORF10	NM_001006342.1
TCONS_03616015	0.044503	TRUE	XLOC_373107	418568	0.983111	RPL8	NM_001277728.1
TCONS_03616015	0.044503	TRUE	XLOC_373107	421355	0.977169	GPATCH2	NM_001031046.1
TCONS_03616015	0.044503	TRUE	XLOC_373107	396233	0.954321	H3F3B	NM_205296.1
TCONS_03616015	0.044503	TRUE	XLOC_373107	418435	0.950354	CHCHD3	XM_416646.4;XM_004937457.1
TCONS_03616015	0.044503	TRUE	XLOC_373107	768824	0.9602	ZNF706	NM_001097531.1
TCONS_03616015	0.044503	TRUE	XLOC_373107	420665	0.971603	CMTM8	NM_001199703.1
TCONS_03616015	0.044503	TRUE	XLOC_373107	423925	0.972267	FAM204A	XM_004942318.1;XM_421785.4;XM_004942312.1;XM_004942315.1;XM_004942314.1;XM_004942311.1;XM_004942313.1;XM_004942317.1;XM_004942316.1
TCONS_03616015	0.044503	TRUE	XLOC_373107	417544	0.950658	CHCHD2	NM_001006218.1
TCONS_03616015	0.044503	TRUE	XLOC_373107	427323	0.974455	RPS23	XM_424903.4
TCONS_03616015	0.044503	TRUE	XLOC_373107	418778	0.96495	UBAC2	NM_001006268.1
TCONS_03616015	0.044503	TRUE	XLOC_373107	396239	0.97868	BRAF	NM_205302.1
TCONS_03616015	0.044503	TRUE	XLOC_373107	426519	0.951109	RUFY1	NM_001257269.1
TCONS_03616015	0.044503	TRUE	XLOC_373107	420288	0.990495	EIF3H	NM_001030951.1
TCONS_03616015	0.044503	TRUE	XLOC_373107	422980	0.951363	ZDHHC13	NM_001031171.1
TCONS_03616015	0.044503	TRUE	XLOC_373107	416275	0.952499	RPS14	NM_001030619.1
TCONS_03616015	0.044503	TRUE	XLOC_373107	418607	0.964816	MAP7D2	XM_004934679.1;XM_004934675.1;XM_003640488.2;XM_004934677.1;XM_004934681.1;XM_004934680.1;XM_004934676.1;XM_004934678.1
TCONS_03616015	0.044503	TRUE	XLOC_373107	427307	0.951124	MRPL50	NM_001006583.1
TCONS_03616015	0.044503	TRUE	XLOC_373107	427125	0.951307	CZH5ORF63	XM_424718.4
TCONS_03616015	0.044503	TRUE	XLOC_373107	424549	0.962641	GIPC2	XM_422385.4
TCONS_03616015	0.044503	TRUE	XLOC_373107	421823	0.967281	RARS2	NM_001278019.1
TCONS_03616015	0.044503	TRUE	XLOC_373107	100857847	0.970089	LOC100857847	XM_003642801.2
TCONS_03616015	0.044503	TRUE	XLOC_373107	395269	0.973708	RPL5	NM_204581.4
TCONS_03616015	0.044503	TRUE	XLOC_373107	421433	0.95089	CCDC167	NM_001277596.1
TCONS_03616015	0.044503	TRUE	XLOC_373107	427273	0.953001	FAM174A	XM_003643058.2;XM_424856.3;XM_004949309.1
TCONS_03616015	0.044503	TRUE	XLOC_373107	419782	0.97689	LOC419782	XM_004948127.1;XM_417920.4;XM_004948128.1
TCONS_01257308	0.044668	TRUE	XLOC_140231	-	-	-	-
TCONS_00318608	0.045232	TRUE	XLOC_016924	101748831	0.954132	LOC101748831	XM_004950135.1
TCONS_00318608	0.045232	TRUE	XLOC_016924	396057	0.953552	STMN1	NM_001001858.2
TCONS_00318608	0.045232	TRUE	XLOC_016924	426536	0.977195	HRSP12	XM_003640831.2;XM_001234688.3
TCONS_00318608	0.045232	TRUE	XLOC_016924	420216	0.965886	SLC7A7	XM_418326.4
TCONS_00318608	0.045232	TRUE	XLOC_016924	416161	0.957644	CCNG1	XM_414493.4;XM_004944804.1;XM_003642047.2;XM_004944803.1
TCONS_00318608	0.045232	TRUE	XLOC_016924	418634	0.98213	TRAPPC2	NM_001006263.1
TCONS_00318608	0.045232	TRUE	XLOC_016924	101747378	0.979426	LOC101747378	XM_004943076.1
TCONS_04126449	0.045243	TRUE	XLOC_421295	100858851	0.953811	LOC100858851	XM_003643009.2;XM_004949230.1;XM_004949231.1
TCONS_04126449	0.045243	TRUE	XLOC_421295	416860	0.986482	DIABLO	XM_004945570.1;XM_415152.4
TCONS_04126449	0.045243	TRUE	XLOC_421295	427184	0.9587	TTC33	XM_001232650.2;XM_004937213.1;XM_424771.4;XM_004937212.1
TCONS_04126449	0.045243	TRUE	XLOC_421295	101751257	0.963541	LOC101751257	XM_004948669.1
TCONS_04126449	0.045243	TRUE	XLOC_421295	396371	0.950663	CSDA	NM_205406.1
TCONS_04126449	0.045243	TRUE	XLOC_421295	101750705	0.960638	ADRB1	XM_004942287.1
TCONS_04126449	0.045243	TRUE	XLOC_421295	101748048	0.956271	LOC101748048	XM_004936264.1
TCONS_04126449	0.045243	TRUE	XLOC_421295	424650	0.962136	C8H1ORF123	XM_422484.4;XM_004936804.1
TCONS_04126449	0.045243	TRUE	XLOC_421295	427663	0.962672	TMEM11	NM_001031466.1
TCONS_04126449	0.045243	TRUE	XLOC_421295	395883	0.958923	TMOD1	NM_205027.1
TCONS_04126449	0.045243	TRUE	XLOC_421295	769579	0.950861	HINT3	XM_001232865.3
TCONS_04126449	0.045243	TRUE	XLOC_421295	770483	0.950843	CZH9orf85	XM_001233820.3;XM_004949165.1
TCONS_04126449	0.045243	TRUE	XLOC_421295	421385	0.965336	MRPS10	NM_001277576.1
TCONS_04126449	0.045243	TRUE	XLOC_421295	424042	0.969957	FAM207A	XM_421898.4
TCONS_04126449	0.045243	TRUE	XLOC_421295	374049	0.958586	TPD52L1	NM_204215.1
TCONS_04126449	0.045243	TRUE	XLOC_421295	422441	0.960609	RAB33B	NM_001008466.1
TCONS_04126449	0.045243	TRUE	XLOC_421295	417864	0.972354	NAP1L1	XM_004937580.1;XM_004937579.1;XM_004937578.1;XM_004937577.1;XM_416106.4
TCONS_04126449	0.045243	TRUE	XLOC_421295	423692	-0.950029	CCAR1	XM_004942009.1;XM_004942008.1;XM_004942007.1;XM_421573.4;XM_004942010.1
TCONS_04126449	0.045243	TRUE	XLOC_421295	421285	0.974009	LOC421285	XM_003640906.2;XM_004940204.1;XM_004940203.1
TCONS_04126449	0.045243	TRUE	XLOC_421295	768588	0.953403	SLAMF8	XM_001231230.3
TCONS_04126449	0.045243	TRUE	XLOC_421295	373930	0.969795	SUMO1	NM_204135.2
TCONS_04126449	0.045243	TRUE	XLOC_421295	420874	0.970174	LYRM4	NM_001198888.1
TCONS_04126449	0.045243	TRUE	XLOC_421295	429075	0.951999	ARPC5	NM_001031561.1
TCONS_04126449	0.045243	TRUE	XLOC_421295	771273	0.958791	MRPS36	XM_001234564.3;XM_004937314.1
TCONS_04126449	0.045243	TRUE	XLOC_421295	427006	0.967294	ZP2	NM_001039098.1
TCONS_04126449	0.045243	TRUE	XLOC_421295	395345	0.986746	LBFABP	NM_204634.1
TCONS_04126449	0.045243	TRUE	XLOC_421295	415765	0.971236	PDCD5	NM_001277586.1
TCONS_04126449	0.045243	TRUE	XLOC_421295	769739	0.956537	LOC769739	XM_001233023.2
TCONS_04126449	0.045243	TRUE	XLOC_421295	423968	0.951693	GLRX3	NM_001277384.1
TCONS_04126449	0.045243	TRUE	XLOC_421295	421547	0.954548	C1ORF131	XM_419588.4
TCONS_04126449	0.045243	TRUE	XLOC_421295	421932	0.951181	YWHAQ	NM_001006415.1
TCONS_04126449	0.045243	TRUE	XLOC_421295	418887	0.959947	MRPS31	XM_004938739.1;XM_417081.4
TCONS_04126449	0.045243	TRUE	XLOC_421295	427966	-0.971934	NRIP1	XM_004938351.1
TCONS_04126449	0.045243	TRUE	XLOC_421295	422670	-0.954512	KIAA1109	XM_004941219.1;XM_004941218.1;XM_004941213.1;XM_004941217.1;XM_420625.4;XM_004941216.1;XM_004941212.1;XM_004941211.1;XM_004941215.1;XM_004941221.1;XM_004941214.1;XM_004941220.1
TCONS_04126449	0.045243	TRUE	XLOC_421295	416769	0.95465	UBE2L3	NM_001006180.1
TCONS_01394809	0.045308	TRUE	XLOC_157990	427613	0.950998	FOXI1	XM_004944783.1;XM_425185.4
TCONS_02645442	0.045603	TRUE	XLOC_274843	396359	0.98547	SYNPR	NM_205394.1
TCONS_02645442	0.045603	TRUE	XLOC_274843	428520	0.961191	DLGAP1	XM_426074.4
TCONS_04423005	0.045867	TRUE	XLOC_455144	768706	0.971304	PCCB	XM_001231793.3
TCONS_04500316	0.045884	TRUE	XLOC_468931	-	-	-	-
TCONS_00224283	0.046125	TRUE	XLOC_017319	100858183	0.954448	LOC100858183	XM_004937621.1;XM_004937616.1;XM_004937617.1;XM_004937620.1;XM_004937622.1;XM_004937619.1;XM_004937612.1;XM_004937614.1;XM_004937613.1;XM_004937615.1;XM_004937618.1
TCONS_00224283	0.046125	TRUE	XLOC_017319	428771	0.958541	ENPEP	XM_426327.3
TCONS_00224283	0.046125	TRUE	XLOC_017319	771552	1	LOC771552	XM_001234815.3
TCONS_00224283	0.046125	TRUE	XLOC_017319	101751036	0.961421	LPIN3	XM_004947013.1
TCONS_00224283	0.046125	TRUE	XLOC_017319	416012	1	SLC26A6	NM_001252254.1
TCONS_00224283	0.046125	TRUE	XLOC_017319	100859705	1	LOC100859705	XM_003643673.2
TCONS_00224283	0.046125	TRUE	XLOC_017319	101750704	0.965442	LOC101750704	XM_004942119.1
TCONS_00224283	0.046125	TRUE	XLOC_017319	101749675	0.957157	LOC101749675	XM_004950862.1
TCONS_02679804	0.046425	TRUE	XLOC_276162	395127	0.955643	AVEN	NM_001005791.1
TCONS_02679804	0.046425	TRUE	XLOC_276162	769940	0.953989	LOC769940	XM_003642068.2
TCONS_02679804	0.046425	TRUE	XLOC_276162	416860	0.986482	DIABLO	XM_004945570.1;XM_415152.4
TCONS_02679804	0.046425	TRUE	XLOC_276162	416367	0.966142	TBCA	NM_001167729.1
TCONS_02679804	0.046425	TRUE	XLOC_276162	420055	0.952344	LSM7	NM_001006337.2
TCONS_02679804	0.046425	TRUE	XLOC_276162	771849	0.953667	CDA	NM_001146044.1
TCONS_02679804	0.046425	TRUE	XLOC_276162	414782	0.959648	RPS13	NM_001001783.1
TCONS_02679804	0.046425	TRUE	XLOC_276162	101750705	0.960638	ADRB1	XM_004942287.1
TCONS_02679804	0.046425	TRUE	XLOC_276162	416948	0.971935	C15H22ORF13	XM_415241.4
TCONS_02679804	0.046425	TRUE	XLOC_276162	415976	0.961748	LOC415976	XM_414319.4;XM_004944534.1;XM_004944537.1;XM_004944538.1;XM_004944535.1;XM_004944539.1;XM_004944536.1;XM_004944531.1;XM_004944530.1;XM_004944532.1;XM_004944533.1
TCONS_02679804	0.046425	TRUE	XLOC_276162	101748048	0.956271	LOC101748048	XM_004936264.1
TCONS_02679804	0.046425	TRUE	XLOC_276162	427663	0.962672	TMEM11	NM_001031466.1
TCONS_02679804	0.046425	TRUE	XLOC_276162	554283	0.96	MORF4L1	NM_001037173.1;NM_001037176.1
TCONS_02679804	0.046425	TRUE	XLOC_276162	770483	0.950843	CZH9orf85	XM_001233820.3;XM_004949165.1
TCONS_02679804	0.046425	TRUE	XLOC_276162	424349	0.957135	ATP6V1G3	XM_422192.2;XM_004943119.1
TCONS_02679804	0.046425	TRUE	XLOC_276162	416726	0.960081	DTD1	NM_001199402.1
TCONS_02679804	0.046425	TRUE	XLOC_276162	419143	0.957999	DYNLRB1	XM_417328.4;XM_004946956.1
TCONS_02679804	0.046425	TRUE	XLOC_276162	420812	0.968024	HSBP1L1	NM_001136182.2
TCONS_02679804	0.046425	TRUE	XLOC_276162	422045	0.951355	CRISP2	XM_004935913.1;XM_420051.4
TCONS_02679804	0.046425	TRUE	XLOC_276162	424133	0.96865	PDE11A	XM_421985.4
TCONS_02679804	0.046425	TRUE	XLOC_276162	422446	0.952766	SCOC	NM_001114852.1
TCONS_02679804	0.046425	TRUE	XLOC_276162	420215	0.950117	RIPK2	NM_001030943.1
TCONS_02679804	0.046425	TRUE	XLOC_276162	424837	0.96786	UBE2G2	NM_001277419.1
TCONS_02679804	0.046425	TRUE	XLOC_276162	425202	0.953422	TIMM10	XM_422986.4
TCONS_02679804	0.046425	TRUE	XLOC_276162	420879	-0.954249	PRPF4B	XM_001232308.3
TCONS_02679804	0.046425	TRUE	XLOC_276162	100858296	0.95068	RPL22L1	NM_001277717.1
TCONS_02679804	0.046425	TRUE	XLOC_276162	395442	0.9654	RHOA	NM_204704.1
TCONS_02679804	0.046425	TRUE	XLOC_276162	420670	0.9631	C2H3ORF23	XM_418769.4
TCONS_02679804	0.046425	TRUE	XLOC_276162	419549	0.953826	ZNF593	NM_001006307.1
TCONS_02679804	0.046425	TRUE	XLOC_276162	428607	0.953069	PCMT1	NM_001031525.1
TCONS_02679804	0.046425	TRUE	XLOC_276162	424015	0.966203	UBE2F	NM_001006512.1
TCONS_02679804	0.046425	TRUE	XLOC_276162	421897	0.966477	TMEM14A	XM_419915.4
TCONS_02679804	0.046425	TRUE	XLOC_276162	419228	0.952519	RPS21	XM_417405.4
TCONS_02679804	0.046425	TRUE	XLOC_276162	396057	0.953552	STMN1	NM_001001858.2
TCONS_02679804	0.046425	TRUE	XLOC_276162	416242	0.952579	THG1L	NM_001030616.1
TCONS_02679804	0.046425	TRUE	XLOC_276162	776677	0.957951	BABAM1	XM_001236185.3
TCONS_02679804	0.046425	TRUE	XLOC_276162	426881	0.962832	LOC426881	XM_004949729.1;XM_003643117.2;XM_004949730.1
TCONS_02679804	0.046425	TRUE	XLOC_276162	423114	-0.965231	LRP5	NM_001012897.1
TCONS_02679804	0.046425	TRUE	XLOC_276162	771806	0.951355	TM4SF4	XM_001234022.3
TCONS_02679804	0.046425	TRUE	XLOC_276162	418740	0.952568	DCUN1D2	XM_416939.4;XM_004938531.1
TCONS_02679804	0.046425	TRUE	XLOC_276162	426536	0.977195	HRSP12	XM_003640831.2;XM_001234688.3
TCONS_02679804	0.046425	TRUE	XLOC_276162	419936	0.950972	LOC419936	XM_418057.4;XM_004948450.1
TCONS_02679804	0.046425	TRUE	XLOC_276162	770459	0.961346	FBXW4	XM_001233792.2
TCONS_02679804	0.046425	TRUE	XLOC_276162	417864	0.972354	NAP1L1	XM_004937580.1;XM_004937579.1;XM_004937578.1;XM_004937577.1;XM_416106.4
TCONS_02679804	0.046425	TRUE	XLOC_276162	421428	0.97474	GLO1	XM_419481.4
TCONS_02679804	0.046425	TRUE	XLOC_276162	418597	0.952884	EIF2S3	NM_001006260.1
TCONS_02679804	0.046425	TRUE	XLOC_276162	420272	0.953112	EIF3E	NM_001006349.1
TCONS_02679804	0.046425	TRUE	XLOC_276162	420430	0.952568	EXOG	XM_418536.3
TCONS_02679804	0.046425	TRUE	XLOC_276162	772147	0.971016	AKAP14	XM_004940839.1;XM_004940838.1;XM_004940837.1;XM_004940840.1;XM_001234243.3;XM_004940836.1
TCONS_02679804	0.046425	TRUE	XLOC_276162	423692	-0.950029	CCAR1	XM_004942009.1;XM_004942008.1;XM_004942007.1;XM_421573.4;XM_004942010.1
TCONS_02679804	0.046425	TRUE	XLOC_276162	421285	0.974009	LOC421285	XM_003640906.2;XM_004940204.1;XM_004940203.1
TCONS_02679804	0.046425	TRUE	XLOC_276162	427675	0.952244	RPS15A	XM_001234299.3;XM_003642122.2;XM_004945287.1;XM_004945286.1
TCONS_02679804	0.046425	TRUE	XLOC_276162	768588	0.953403	SLAMF8	XM_001231230.3
TCONS_02679804	0.046425	TRUE	XLOC_276162	396392	0.9526	GATA4	XM_420041.2;XM_004935896.1
TCONS_02679804	0.046425	TRUE	XLOC_276162	373930	0.969795	SUMO1	NM_204135.2
TCONS_02679804	0.046425	TRUE	XLOC_276162	419249	0.95226	MYT1	XM_417423.4
TCONS_02679804	0.046425	TRUE	XLOC_276162	423521	0.960503	MNAT1	XM_004936443.1;XM_421420.4;XM_003641416.2;XM_004936442.1
TCONS_02679804	0.046425	TRUE	XLOC_276162	414343	0.959395	GAL9	NM_001001611.2
TCONS_02679804	0.046425	TRUE	XLOC_276162	424547	0.967908	VTG1	NM_001004408.2
TCONS_02679804	0.046425	TRUE	XLOC_276162	770795	0.954596	AMBP	NM_001277698.1
TCONS_02679804	0.046425	TRUE	XLOC_276162	421568	0.95502	FGFR1OP	XM_004935549.1;XM_419609.4;XM_004935548.1
TCONS_02679804	0.046425	TRUE	XLOC_276162	771273	0.958791	MRPS36	XM_001234564.3;XM_004937314.1
TCONS_02679804	0.046425	TRUE	XLOC_276162	415741	0.957769	PHKB	NM_001007831.1
TCONS_02679804	0.046425	TRUE	XLOC_276162	416161	0.957644	CCNG1	XM_414493.4;XM_004944804.1;XM_003642047.2;XM_004944803.1
TCONS_02679804	0.046425	TRUE	XLOC_276162	421099	0.961626	LOC421099	XM_419183.4
TCONS_02679804	0.046425	TRUE	XLOC_276162	769368	0.958974	EEF1D	XM_001232627.3;XM_004940090.1;XM_004940084.1;XM_004940091.1;XM_004940085.1;XM_004940088.1;XM_004940086.1;XM_004940087.1;XM_004940089.1
TCONS_02679804	0.046425	TRUE	XLOC_276162	769739	0.956537	LOC769739	XM_001233023.2
TCONS_02679804	0.046425	TRUE	XLOC_276162	395723	0.95626	EEF1B2	XM_004942660.1;XM_004942661.1
TCONS_02679804	0.046425	TRUE	XLOC_276162	423673	0.985876	TUBGCP2	NM_001006496.1
TCONS_02679804	0.046425	TRUE	XLOC_276162	418291	0.951064	LRRC23	XM_416514.4;XM_004938119.1
TCONS_02679804	0.046425	TRUE	XLOC_276162	418887	0.959947	MRPS31	XM_004938739.1;XM_417081.4
TCONS_02679804	0.046425	TRUE	XLOC_276162	770018	0.955444	RPL27A	NM_001277663.1
TCONS_02679804	0.046425	TRUE	XLOC_276162	427966	-0.971934	NRIP1	XM_004938351.1
TCONS_02679804	0.046425	TRUE	XLOC_276162	418634	0.98213	TRAPPC2	NM_001006263.1
TCONS_02679804	0.046425	TRUE	XLOC_276162	422507	0.98198	MRPL1	XM_420471.4
TCONS_02679804	0.046425	TRUE	XLOC_276162	421150	0.950765	LRIF1	XM_004934858.1;XM_004934857.1;XM_419232.4
TCONS_02679804	0.046425	TRUE	XLOC_276162	422670	-0.954512	KIAA1109	XM_004941219.1;XM_004941218.1;XM_004941213.1;XM_004941217.1;XM_420625.4;XM_004941216.1;XM_004941212.1;XM_004941211.1;XM_004941215.1;XM_004941221.1;XM_004941214.1;XM_004941220.1
TCONS_02679804	0.046425	TRUE	XLOC_276162	418846	0.962073	COG3	XM_417041.4
TCONS_02679804	0.046425	TRUE	XLOC_276162	101747378	0.979426	LOC101747378	XM_004943076.1
TCONS_00186821	0.046439	TRUE	XLOC_023467	422222	0.974321	PLS3	NM_001006431.1
TCONS_04006350	0.046544	TRUE	XLOC_420982	-	-	-	-
TCONS_00185981	0.047779	TRUE	XLOC_021855	422630	0.966417	PPP1R3B	XM_004941156.1;XM_420586.4
TCONS_00185981	0.047779	TRUE	XLOC_021855	768712	0.960958	TBC1D16	XM_004946285.1;XM_001231438.3;XM_004946284.1;XM_004946286.1
TCONS_00185981	0.047779	TRUE	XLOC_021855	427134	0.960742	LOC427134	XM_424727.4;XM_004948970.1
TCONS_00236753	0.047926	TRUE	XLOC_023415	417881	0.953943	SLC6A15	XM_004937595.1;XM_004937597.1;XM_416124.4;XM_004937596.1
TCONS_02641075	0.048342	TRUE	XLOC_273059	101749892	0.958693	LOC101749892	XM_004938416.1;XM_004938418.1;XM_004938419.1;XM_004938415.1;XM_004938420.1;XM_004938417.1;XM_004938413.1;XM_004938412.1;XM_004938414.1
TCONS_02641075	0.048342	TRUE	XLOC_273059	428512	0.955553	GALR1	NM_001128062.1
TCONS_02641075	0.048342	TRUE	XLOC_273059	417809	0.98067	SLC38A4	NM_001199549.1
TCONS_02641075	0.048342	TRUE	XLOC_273059	418581	0.95258	CYBB	NM_001100286.1
TCONS_02641075	0.048342	TRUE	XLOC_273059	396390	0.970461	GATA6	XM_004939962.1
TCONS_02641075	0.048342	TRUE	XLOC_273059	428616	0.956808	CLVS2	XM_426173.4
TCONS_02641075	0.048342	TRUE	XLOC_273059	100859319	0.951201	CD48	XM_003643382.2;XM_004950179.1
TCONS_02641075	0.048342	TRUE	XLOC_273059	378908	0.965832	SLA	NM_204391.1
TCONS_02641075	0.048342	TRUE	XLOC_273059	396111	0.985037	RYR3	NM_206874.1
TCONS_02641075	0.048342	TRUE	XLOC_273059	395759	0.954156	SLC8A3	XM_001231445.3;XM_004941683.1;XM_001231413.3;XM_421178.3;XM_004941684.1;XM_001231470.3
TCONS_02641075	0.048342	TRUE	XLOC_273059	421504	0.950939	MAP1LC3C	XM_419549.4;XM_004935460.1;XM_004935459.1;XM_004935461.1
TCONS_02641075	0.048342	TRUE	XLOC_273059	418768	0.985307	METTL21C	XM_416965.4
TCONS_02641075	0.048342	TRUE	XLOC_273059	425935	0.950145	CD244	XM_004950166.1;XM_004950177.1;XM_004950174.1;XM_004950170.1;XM_004950178.1;XM_004950169.1;XM_004950176.1;XM_004950172.1;XM_004950171.1;XM_004950175.1;XM_004950165.1;XM_004950173.1;XM_004950167.1;XM_003643381.2;XM_004950168.1
TCONS_02641075	0.048342	TRUE	XLOC_273059	418422	0.955651	C1H3ORF52	XM_004938298.1;XM_416636.4;XM_004938299.1
TCONS_02641075	0.048342	TRUE	XLOC_273059	101749956	0.95954	TMEM71	XM_004940048.1;XM_004940049.1
TCONS_02641075	0.048342	TRUE	XLOC_273059	374046	0.957853	COL11A1	XM_003641714.2;XM_422303.4;XM_001231623.3;XM_004936545.1;XM_001231650.3;XM_004936544.1
TCONS_02641075	0.048342	TRUE	XLOC_273059	418852	0.956817	LCP1	NM_001008440.1
TCONS_02641075	0.048342	TRUE	XLOC_273059	421055	0.968471	EPB41L3	XM_419142.4
TCONS_02641075	0.048342	TRUE	XLOC_273059	395673	0.95771	BCL2A1	NM_204866.1
TCONS_02641075	0.048342	TRUE	XLOC_273059	420744	0.981338	BMPER	NM_001007080.1
TCONS_02641075	0.048342	TRUE	XLOC_273059	416716	0.966336	CST7	NM_001199394.1
TCONS_02641075	0.048342	TRUE	XLOC_273059	415349	0.966725	PSTPIP1	XM_413733.4
TCONS_02641075	0.048342	TRUE	XLOC_273059	424303	0.955417	ARHGAP15	NM_001008476.1
TCONS_02641075	0.048342	TRUE	XLOC_273059	422146	0.954271	GPR174	NM_001008464.1
TCONS_02641075	0.048342	TRUE	XLOC_273059	396495	0.960186	IL8L2	NM_205498.1
TCONS_02641075	0.048342	TRUE	XLOC_273059	416906	0.970323	SEZ6L	XM_415197.4
TCONS_02641075	0.048342	TRUE	XLOC_273059	395879	0.950775	SPI1	NM_205023.1
TCONS_02641075	0.048342	TRUE	XLOC_273059	417241	0.957417	TLR4	NM_001030693.1
TCONS_02641075	0.048342	TRUE	XLOC_273059	101750112	0.97703	LOC101750112	XM_004949833.1
TCONS_02641075	0.048342	TRUE	XLOC_273059	418667	0.972568	CSF2RA	XM_416863.3
TCONS_03075416	0.048362	TRUE	XLOC_328636	421412	0.960767	CRIPT	NM_001031054.1
TCONS_03075416	0.048362	TRUE	XLOC_328636	776144	0.953981	PPP1R36	XM_004936423.1;XM_004936424.1;XM_001235693.3
TCONS_03075416	0.048362	TRUE	XLOC_328636	396074	-0.958633	PBRM1	NM_205165.1
TCONS_03075416	0.048362	TRUE	XLOC_328636	418349	-0.965314	ZBTB20	XM_416569.4;XM_004938203.1
TCONS_03075416	0.048362	TRUE	XLOC_328636	417491	-0.961013	MYBBP1A	XM_415739.4;XM_004946441.1
TCONS_00854110	0.048838	TRUE	XLOC_107519	100857912	0.973863	LOC100857912	XM_003642698.2
TCONS_03121692	0.049095	TRUE	XLOC_326476	421889	0.959305	MLIP	XM_419906.4;XM_004940471.1;XM_004940470.1;XM_004940469.1;XM_004940472.1
TCONS_03121692	0.049095	TRUE	XLOC_326476	416948	0.971935	C15H22ORF13	XM_415241.4
TCONS_03121692	0.049095	TRUE	XLOC_326476	423312	0.967881	NUBPL	XM_004941752.1;XM_004941753.1;XM_421229.2
TCONS_03121692	0.049095	TRUE	XLOC_326476	771533	0.956646	SLC39A11	XM_004946243.1;XM_001234801.3;XM_004946242.1
TCONS_03121692	0.049095	TRUE	XLOC_326476	396057	0.953552	STMN1	NM_001001858.2
TCONS_03121692	0.049095	TRUE	XLOC_326476	396015	0.979566	HSD3B2	NM_205118.1
TCONS_03121692	0.049095	TRUE	XLOC_326476	396471	0.992685	LECT2	NM_205478.1
TCONS_03121692	0.049095	TRUE	XLOC_326476	100857311	0.960294	PRR15L	XM_003642798.2
TCONS_03121692	0.049095	TRUE	XLOC_326476	770459	0.961346	FBXW4	XM_001233792.2
TCONS_03121692	0.049095	TRUE	XLOC_326476	420430	0.952568	EXOG	XM_418536.3
TCONS_03121692	0.049095	TRUE	XLOC_326476	421264	0.954537	APLF	XM_419335.4;XM_004940213.1
TCONS_03121692	0.049095	TRUE	XLOC_326476	419249	0.95226	MYT1	XM_417423.4
TCONS_03121692	0.049095	TRUE	XLOC_326476	770795	0.954596	AMBP	NM_001277698.1
TCONS_03121692	0.049095	TRUE	XLOC_326476	427515	0.950073	CALML4	NM_001277629.1
TCONS_03121692	0.049095	TRUE	XLOC_326476	419112	-0.964132	LOC419112	NM_001030842.1

## Sheet: Table S8
Table S8 GO enrichment analysis of differentially expressed protein-coding genes targeted by trans-acting lncRNAs
GO accession	Description	Term type	p-value	DEG item
GO:0005840	ribosome	cellular_component	7.6208e-12	50
GO:0003735	structural constituent of ribosome	molecular_function	2.2087e-11	49
GO:0043228	non-membrane-bounded organelle	cellular_component	1.2931e-10	93
GO:0043232	intracellular non-membrane-bounded organelle	cellular_component	1.2931e-10	93
GO:0006412	translation	biological_process	1.9367e-10	62
GO:0030529	ribonucleoprotein complex	cellular_component	2.4769e-10	54
GO:0044444	cytoplasmic part	cellular_component	2.4783e-08	104
GO:0005198	structural molecule activity	molecular_function	9.4287e-08	80
GO:0005737	cytoplasm	cellular_component	5.5453e-06	127
GO:0043229	intracellular organelle	cellular_component	5.9954e-06	187
GO:0043226	organelle	cellular_component	6.3111e-06	187
GO:0032991	macromolecular complex	cellular_component	1.8446e-05	139
GO:0005581	collagen	cellular_component	3.6938e-05	6
GO:0044420	extracellular matrix part	cellular_component	5.6631e-05	14
GO:0005578	proteinaceous extracellular matrix	cellular_component	8.0392e-05	21
GO:0044424	intracellular part	cellular_component	8.8594e-05	215
GO:0031012	extracellular matrix	cellular_component	0.00014497	24
GO:0006996	organelle organization	biological_process	0.00022738	41
GO:0005201	extracellular matrix structural constituent	molecular_function	0.00028058	6
GO:0005622	intracellular	cellular_component	0.00029507	228
GO:0044267	cellular protein metabolic process	biological_process	0.00030821	110
GO:0009059	macromolecule biosynthetic process	biological_process	0.00054368	157
GO:0034645	cellular macromolecule biosynthetic process	biological_process	0.00057221	156
GO:0010467	gene expression	biological_process	0.0011884	149
GO:0019538	protein metabolic process	biological_process	0.0013426	128
GO:0043189	H4/H2A histone acetyltransferase complex	cellular_component	0.0014729	2
GO:0005605	basal lamina	cellular_component	0.0018866	5
GO:0004814	arginine-tRNA ligase activity	molecular_function	0.0022972	3
GO:0006420	arginyl-tRNA aminoacylation	biological_process	0.0022972	3
GO:0005057	receptor signaling protein activity	molecular_function	0.0025458	3
GO:0044421	extracellular region part	cellular_component	0.0025482	37
GO:2000026	regulation of multicellular organismal development	biological_process	0.0032947	5
GO:0009058	biosynthetic process	biological_process	0.0036661	182
GO:0071841	cellular component organization or biogenesis at cellular level	biological_process	0.0036908	56
GO:0015629	actin cytoskeleton	cellular_component	0.0037181	13
GO:0000226	microtubule cytoskeleton organization	biological_process	0.0040594	8
GO:0000150	recombinase activity	molecular_function	0.004085	2
GO:0005758	mitochondrial intermembrane space	cellular_component	0.0044	3
GO:0016530	metallochaperone activity	molecular_function	0.0044	3
GO:0016531	copper chaperone activity	molecular_function	0.0044	3
GO:0031970	organelle envelope lumen	cellular_component	0.0044	3
GO:0008963	phospho-N-acetylmuramoyl-pentapeptide-transferase activity	molecular_function	0.0046332	2
GO:0044249	cellular biosynthetic process	biological_process	0.0047076	175
GO:0030029	actin filament-based process	biological_process	0.0047079	7
GO:0030036	actin cytoskeleton organization	biological_process	0.0047079	7
GO:0005856	cytoskeleton	cellular_component	0.0049818	33
GO:0071842	cellular component organization at cellular level	biological_process	0.0054248	50
GO:0019899	enzyme binding	molecular_function	0.0058898	11
GO:0043167	ion binding	molecular_function	0.006208	134
GO:0007010	cytoskeleton organization	biological_process	0.006217	19
GO:0005815	microtubule organizing center	cellular_component	0.0062288	3
GO:0050793	regulation of developmental process	biological_process	0.0068283	6
GO:0005575	cellular_component	cellular_component	0.0068975	405
GO:0015035	protein disulfide oxidoreductase activity	molecular_function	0.0072064	5
GO:0015036	disulfide oxidoreductase activity	molecular_function	0.0072064	5
GO:0005801	cis-Golgi network	cellular_component	0.0074291	4
GO:0005606	laminin-1 complex	cellular_component	0.0077128	4
GO:0016477	cell migration	biological_process	0.0077128	4
GO:0030155	regulation of cell adhesion	biological_process	0.0077128	4
GO:0030334	regulation of cell migration	biological_process	0.0077128	4
GO:0043256	laminin complex	cellular_component	0.0077128	4
GO:0045995	regulation of embryonic development	biological_process	0.0077128	4
GO:0051270	regulation of cellular component movement	biological_process	0.0077128	4
GO:2000145	regulation of cell motility	biological_process	0.0077128	4
GO:0007249	I-kappaB kinase/NF-kappaB cascade	biological_process	0.0079732	2
GO:0043122	regulation of I-kappaB kinase/NF-kappaB cascade	biological_process	0.0079732	2
GO:0043123	positive regulation of I-kappaB kinase/NF-kappaB cascade	biological_process	0.0079732	2
GO:0032879	regulation of localization	biological_process	0.0087948	5
GO:0046872	metal ion binding	molecular_function	0.0093567	132
GO:0043169	cation binding	molecular_function	0.0099051	132
GO:0019478	D-amino acid catabolic process	biological_process	0.011675	2
GO:0046416	D-amino acid metabolic process	biological_process	0.011675	2
GO:0040012	regulation of locomotion	biological_process	0.012373	4
GO:0030435	sporulation resulting in formation of a cellular spore	biological_process	0.01296	2
GO:0004677	DNA-dependent protein kinase activity	molecular_function	0.013387	2
GO:0017016	Ras GTPase binding	molecular_function	0.015394	8
GO:0031267	small GTPase binding	molecular_function	0.015394	8
GO:0051020	GTPase binding	molecular_function	0.015394	8
GO:0022415	viral reproductive process	biological_process	0.015771	24
GO:0005604	basement membrane	cellular_component	0.01616	8
GO:0015031	protein transport	biological_process	0.018109	40
GO:0045184	establishment of protein localization	biological_process	0.018109	40
GO:0030865	cortical cytoskeleton organization	biological_process	0.018958	2
GO:0030866	cortical actin cytoskeleton organization	biological_process	0.018958	2
GO:0005742	mitochondrial outer membrane translocase complex	cellular_component	0.019287	3
GO:0043170	macromolecule metabolic process	biological_process	0.019698	237
GO:0010646	regulation of cell communication	biological_process	0.019779	7
GO:0006633	fatty acid biosynthetic process	biological_process	0.020239	6
GO:0045454	cell redox homeostasis	biological_process	0.020516	7
GO:0044446	intracellular organelle part	cellular_component	0.020577	85
GO:0009967	positive regulation of signal transduction	biological_process	0.02075	2
GO:0010627	regulation of intracellular protein kinase cascade	biological_process	0.02075	2
GO:0010647	positive regulation of cell communication	biological_process	0.02075	2
GO:0010740	positive regulation of intracellular protein kinase cascade	biological_process	0.02075	2
GO:0023056	positive regulation of signaling	biological_process	0.02075	2
GO:0000287	magnesium ion binding	molecular_function	0.0216	7
GO:0044422	organelle part	cellular_component	0.02299	85
GO:0070925	organelle assembly	biological_process	0.023021	5
GO:0016055	Wnt receptor signaling pathway	biological_process	0.02323	7
GO:0008373	sialyltransferase activity	molecular_function	0.024643	4
GO:0016050	vesicle organization	biological_process	0.024701	4
GO:0044260	cellular macromolecule metabolic process	biological_process	0.024705	215
GO:0009607	response to biotic stimulus	biological_process	0.025139	11
GO:0016011	dystroglycan complex	cellular_component	0.025163	3
GO:0016012	sarcoglycan complex	cellular_component	0.025163	3
GO:0017048	Rho GTPase binding	molecular_function	0.025375	3
GO:0016032	viral reproduction	biological_process	0.025952	27
GO:0007051	spindle organization	biological_process	0.026633	2
GO:0016638	oxidoreductase activity, acting on the CH-NH2 group of donors	molecular_function	0.026753	4
GO:0005853	eukaryotic translation elongation factor 1 complex	cellular_component	0.028486	2
GO:0031412	gas vesicle organization	biological_process	0.028815	3
GO:0004857	enzyme inhibitor activity	molecular_function	0.028828	15
GO:0009790	embryo development	biological_process	0.028855	4
GO:0005739	mitochondrion	cellular_component	0.028967	23
GO:0008104	protein localization	biological_process	0.029484	43
GO:0005509	calcium ion binding	molecular_function	0.030081	28
GO:0007005	mitochondrion organization	biological_process	0.030195	6
GO:0005523	tropomyosin binding	molecular_function	0.030905	2
GO:0016459	myosin complex	cellular_component	0.031027	9
GO:0071840	cellular component organization or biogenesis	biological_process	0.031168	62
GO:0043241	protein complex disassembly	biological_process	0.031336	3
GO:0019058	viral infectious cycle	biological_process	0.03136	17
GO:0048522	positive regulation of cellular process	biological_process	0.032242	14
GO:0000030	mannosyltransferase activity	molecular_function	0.033764	2
GO:0030150	protein import into mitochondrial matrix	biological_process	0.03547	2
GO:0065002	intracellular protein transmembrane transport	biological_process	0.03547	2
GO:0005623	cell	cellular_component	0.035852	350
GO:0044464	cell part	cellular_component	0.035852	350
GO:0032984	macromolecular complex disassembly	biological_process	0.035995	3
GO:0005874	microtubule	cellular_component	0.037275	4
GO:0042126	nitrate metabolic process	biological_process	0.037353	1
GO:0042128	nitrate assimilation	biological_process	0.037353	1
GO:0070085	glycosylation	biological_process	0.037368	8
GO:0048472	threonine-phosphate decarboxylase activity	molecular_function	0.037409	1
GO:0043242	negative regulation of protein complex disassembly	biological_process	0.037409	1
GO:0060567	negative regulation of transcription termination, DNA-dependent	biological_process	0.037409	1
GO:0022414	reproductive process	biological_process	0.038375	29
GO:0031490	chromatin DNA binding	molecular_function	0.040005	2
GO:0031492	nucleosomal DNA binding	molecular_function	0.040005	2
GO:0008135	translation factor activity, nucleic acid binding	molecular_function	0.041116	6
GO:0005674	transcription factor TFIIF complex	cellular_component	0.04132	1
GO:0046907	intracellular transport	biological_process	0.041432	37
GO:0048518	positive regulation of biological process	biological_process	0.041842	14
GO:0033036	macromolecule localization	biological_process	0.0432	46
GO:0004126	cytidine deaminase activity	molecular_function	0.044325	1
GO:0006216	cytidine catabolic process	biological_process	0.044325	1
GO:0009164	nucleoside catabolic process	biological_process	0.044325	1
GO:0009972	cytidine deamination	biological_process	0.044325	1
GO:0042454	ribonucleoside catabolic process	biological_process	0.044325	1
GO:0046087	cytidine metabolic process	biological_process	0.044325	1
GO:0046133	pyrimidine ribonucleoside catabolic process	biological_process	0.044325	1
GO:0046135	pyrimidine nucleoside catabolic process	biological_process	0.044325	1
GO:0072529	pyrimidine-containing compound catabolic process	biological_process	0.044325	1
GO:0016037	light absorption	biological_process	0.044486	1
GO:0031404	chloride ion binding	molecular_function	0.044486	1
GO:0044413	avoidance of host defenses	biological_process	0.044624	3
GO:0044415	evasion or tolerance of host defenses	biological_process	0.044624	3
GO:0051832	avoidance of defenses of other organism involved in symbiotic interaction	biological_process	0.044624	3
GO:0051834	evasion or tolerance of defenses of other organism involved in symbiotic interaction	biological_process	0.044624	3
GO:0052173	response to defenses of other organism involved in symbiotic interaction	biological_process	0.044624	3
GO:0052200	response to host defenses	biological_process	0.044624	3
GO:0075136	response to host	biological_process	0.044624	3
GO:0051239	regulation of multicellular organismal process	biological_process	0.04507	6
GO:0042287	MHC protein binding	molecular_function	0.045552	2
GO:0042289	MHC class II protein binding	molecular_function	0.045552	2
GO:0016571	histone methylation	biological_process	0.046234	2
GO:0034968	histone lysine methylation	biological_process	0.046234	2
GO:0051179	localization	biological_process	0.046886	122
GO:0022411	cellular component disassembly	biological_process	0.047438	3
GO:0006888	ER to Golgi vesicle-mediated transport	biological_process	0.048371	5
GO:0019199	transmembrane receptor protein kinase activity	molecular_function	0.04885	4
GO:0033644	host cell membrane	cellular_component	0.049272	4
GO:0044218	other organism cell membrane	cellular_component	0.049272	4
GO:0044279	other organism membrane	cellular_component	0.049272	4

## Sheet: Table S9
Table S9 Gene Ontology (GO) enrichment analysis of differentially expressed protein-coding genes
GO accession	Description	Term type	p-value	DEG_item	Gene_names
GO:0015629	actin cytoskeleton	cellular_component	8.8129e-05	11	KRT19|PHYHIPL|LZTS1|MYO7B|LOC100858439|LOC101752285|MYH7|KRT6A|TNNI2|MYO7L3|LOC420107
GO:0016459	myosin complex	cellular_component	0.00033916	9	KRT6A|LOC100858439|LOC101752285|MYH7|MYO7L3|LOC420107|KRT19|LZTS1|MYO7B
GO:0015103	inorganic anion transmembrane transporter activity	molecular_function	0.00034057	5	SLC39A2|SLC20A1|SLC26A3|MYO7B|SLC30A8
GO:0008509	anion transmembrane transporter activity	molecular_function	0.0020526	6	SLC20A1|SLC1A3|SLC26A3|SLC39A2|SLC30A8|MYO7B
GO:0003774	motor activity	molecular_function	0.0021224	10	MYO7L3|LOC420107|KRT6A|LOC100858439|LOC101752285|MYH7|KRT19|MYO7B|LZTS1|KIF18A
GO:0005615	extracellular space	cellular_component	0.0023484	10	MYH7|SOSTDC1|KRT6A|SLC43A3|GNAT3|MYO7L3|LOC420107|LOC101750251|FGB|SOGA2
GO:0007155	cell adhesion	biological_process	0.0024772	16	LOC100858937|LOC776042|NTN1|LOC428421|SEMA3F|SPP1|CDH23|CDHR3|COMP|LOC771876|CDH6|CDHR1|BLOC1S5|KIAA0319L|LOC101750363|LOC420107
GO:0006935	chemotaxis	biological_process	0.0024832	3	TLR2-1|MYO7B|CAB39L
GO:0007156	homophilic cell adhesion	biological_process	0.0025149	7	CDH23|KIAA0319L|LOC100858937|CDHR3|CDHR1|LOC776042|CDH6
GO:0022610	biological adhesion	biological_process	0.0025485	16	BLOC1S5|CDHR3|COMP|LOC771876|CDH6|CDHR1|LOC420107|KIAA0319L|LOC101750363|NTN1|LOC428421|LOC100858937|LOC776042|SPP1|CDH23|SEMA3F
GO:0042330	taxis	biological_process	0.0029805	3	MYO7B|CAB39L|TLR2-1
GO:0005667	transcription factor complex	cellular_component	0.0030769	6	HIST1H2B8|TMEM123|HIST1H2B7L3|E2F7|LAMP3|HIST1H2B7L1
GO:0042221	response to chemical stimulus	biological_process	0.0031542	10	SLC43A3|LOC420107|NR5A2|TLR2-1|FDPS|GPX8|MYO7B|CAB39L|COL5A2|PXDN
GO:0008199	ferric iron binding	molecular_function	0.0032325	3	MFI2|TF|CPM
GO:0015698	inorganic anion transport	biological_process	0.0034716	5	SLC39A2|SLC26A3|SLC20A1|MYO7B|SLC30A8
GO:0051258	protein polymerization	biological_process	0.0053677	8	MYH7|KRT6A|TUBB6|LOC420107|MYO7L3|LOC101750251|PHYHIPL|FGB
GO:0008277	regulation of G-protein coupled receptor protein signaling pathway	biological_process	0.0065696	5	LOC768350|RGS20|RGS18|LOC101748287|LOC769716
GO:0016337	cell-cell adhesion	biological_process	0.0070784	7	CDH23|CDHR3|LOC100858937|KIAA0319L|CDH6|LOC776042|CDHR1
GO:0016591	DNA-directed RNA polymerase II, holoenzyme	cellular_component	0.0071952	5	HIST1H2B8|LAMP3|HIST1H2B7L1|HIST1H2B7L3|TMEM123
GO:0009055	electron carrier activity	molecular_function	0.008214	7	LOC101748291|LAMP3|XDH|ZCCHC11|GPR162|GRXCR1|SDHB
GO:0001503	ossification	biological_process	0.0087232	3	DMP1|LOC101750363|SPP1
GO:0032465	regulation of cytokinesis	biological_process	0.0087726	2	MYO7B|ADAMTSL1
GO:0005669	transcription factor TFIID complex	cellular_component	0.0090678	3	HIST1H2B8|HIST1H2B7L1|HIST1H2B7L3
GO:0009605	response to external stimulus	biological_process	0.010368	5	DMP1|TLR2-1|SLC43A3|CAB39L|MYO7B
GO:0015114	phosphate ion transmembrane transporter activity	molecular_function	0.011104	2	SLC39A2|SLC20A1
GO:0030674	protein binding, bridging	molecular_function	0.011206	7	KRT6A|FGF14|LOC101750251|MYH7|FGB|MYO7L3|LOC420107
GO:0060090	binding, bridging	molecular_function	0.011206	7	KRT6A|MYH7|FGF14|LOC101750251|LOC420107|FGB|MYO7L3
GO:0005577	fibrinogen complex	cellular_component	0.01129	6	KRT6A|LOC101750251|MYH7|FGB|MYO7L3|LOC420107
GO:0030168	platelet activation	biological_process	0.01129	6	LOC420107|FGB|MYO7L3|MYH7|LOC101750251|KRT6A
GO:0065008	regulation of biological quality	biological_process	0.011627	17	LOC420107|MYO7L3|KRT6A|MYH7|TF|MFI2|NDNF|LOC426064|CCDC110|ERP44|SLC43A3|PHYHIPL|FGB|GRXCR1|CCDC59|KIAA1024|LOC101750251
GO:0040011	locomotion	biological_process	0.014141	10	KIAA1524|MYO7L3|AFAP1L2|LOC420107|SMC4|CAB39L|MYO7B|NMI|TLR2-1|CMPK2
GO:0001775	cell activation	biological_process	0.014348	6	KRT6A|MYH7|LOC101750251|LOC420107|FGB|MYO7L3
GO:0005654	nucleoplasm	cellular_component	0.014494	11	LAMP3|CKMT1A|HIST1H2B7L1|FBLN7|TMEM123|HIST1H2B7L3|LOC420107|E2F7|NMI|TRPC5|HIST1H2B8
GO:0044451	nucleoplasm part	cellular_component	0.014494	11	LAMP3|CKMT1A|HIST1H2B7L1|FBLN7|TMEM123|HIST1H2B7L3|LOC420107|E2F7|NMI|TRPC5|HIST1H2B8
GO:0000346	transcription export complex	cellular_component	0.014925	2	CSGALNACT1|TNRC6C
GO:0000347	THO complex	cellular_component	0.014925	2	CSGALNACT1|TNRC6C
GO:0000445	THO complex part of transcription export complex	cellular_component	0.014925	2	TNRC6C|CSGALNACT1
GO:0042613	MHC class II protein complex	cellular_component	0.016894	3	YF6|LOC768350|LOC769716
GO:0007596	blood coagulation	biological_process	0.018069	6	LOC420107|FGB|MYO7L3|KRT6A|MYH7|LOC101750251
GO:0044430	cytoskeletal part	cellular_component	0.018386	15	KRT19|ZNF503|LZTS1|MYO7B|PHYHIPL|BFSP1|LOC101750251|FBXO39|TNNI2|MYO7L3|LOC420107|LOC100858439|LOC101752285|MYH7|KRT6A
GO:0035251	UDP-glucosyltransferase activity	molecular_function	0.018513	2	CCDC110|UGGT2
GO:0046527	glucosyltransferase activity	molecular_function	0.018513	2	CCDC110|UGGT2
GO:0004180	carboxypeptidase activity	molecular_function	0.019051	3	CPM|COL5A2|AGBL3
GO:0071771	aldehyde decarbonylase activity	molecular_function	0.01914	1	IGF2BP3
GO:0048522	positive regulation of cellular process	biological_process	0.019725	9	LZTS1|PHYHIPL|LOC101750251|HNF1B|PRICKLE2|LOC423490|LOC420107|IFIH1|KRT6A
GO:0016020	membrane	cellular_component	0.019963	118	PIGR|PEX14|FRRS1|LOC100858937|COL5A2|LOC776042|LOC769716|SLCO2A1|NEGR1|ATP8A1|CACNA1I|TNNI2|ADORA1|HTR1E|SEMA3F|LOC100858439|LGR6|ADAMTSL1|SLC30A8|TTLL2|ADRA2A|CSGALNACT1|CDHR1|LOC420107|SYNPR|COL14A1|LOC422993|BMPR1B|SLC6A4|RASL11B|LOC418424|ITGB4|NMI|SOGA2|STAT1|LOC101750249|CCDC59|LOC101750251|HTR7|SLC39A2|KCNT2|LOC420606|CDHR3|SLC1A3|LOC426064|LOC421965|SUSD4|MUSK|MTNR1A|PARP14|KIAA0319L|KRT6…
GO:0004358	glutamate N-acetyltransferase activity	molecular_function	0.020004	1	ADRA2A
GO:0008238	exopeptidase activity	molecular_function	0.020203	7	CNR1|VTN|ANTXR1|AGBL3|LOC100858937|COL5A2|CPM
GO:0005134	interleukin-2 receptor binding	molecular_function	0.02053	1	PIGR
GO:0042611	MHC protein complex	cellular_component	0.020541	3	LOC769716|YF6|LOC768350
GO:0016021	integral to membrane	cellular_component	0.021029	69	CNR1|TSPAN13|TMEM178B|BCMO1|C3AR1|DACH2|ZFAND3|GPR162|CCR8|ODZ2|LOC100858654|NDNF|TYRP1|HTR1D|BFSP1|ANTXR1|KIAA1524|LOC769317|LOC101752004|VAMP1|TAP2|ADRB1|KRT19|ISG12-2|IFI27L2|TNRC6C|SLC43A3|SLC45A2|ABCC3|CMPK2|LOC768350|NPSR1|TNR|UGGT2|MYO7L3|SLC22A13L|TAP1|ZCCHC11|LOC101751395|SLC26A3|SOGA2|LOC101750249|ITGB4|LOC418424|CCDC59|LOC101750251|HTR7|LOC420606|LOC426064|KRT6A|MTNR1A|KIAA0319L|FRRS1|…
GO:0005509	calcium ion binding	molecular_function	0.021116	16	OC3|CAPN8|CDHR3|COMP|ERP44|CDH6|CDHR1|MEGF6|KIAA0319L|MASP2|E2F7|ANXA5|LOC100858937|LOC776042|FBLN7|CDH23
GO:0009611	response to wounding	biological_process	0.021259	7	KRT6A|MYH7|LOC101750251|LOC420107|MYO7L3|FGB|ITGBL1
GO:0004040	amidase activity	molecular_function	0.021502	1	LOC418700
GO:0055082	cellular chemical homeostasis	biological_process	0.023051	4	CCDC59|TF|SLC43A3|MFI2
GO:0007599	hemostasis	biological_process	0.023085	6	MYO7L3|FGB|LOC420107|LOC101750251|MYH7|KRT6A
GO:0050817	coagulation	biological_process	0.023085	6	LOC101750251|MYH7|KRT6A|MYO7L3|FGB|LOC420107
GO:0050878	regulation of body fluid levels	biological_process	0.023085	6	KRT6A|LOC101750251|MYH7|FGB|MYO7L3|LOC420107
GO:0003729	mRNA binding	molecular_function	0.023373	2	CSGALNACT1|TRPC5
GO:0006820	anion transport	biological_process	0.02379	5	MYO7B|SLC30A8|SLC39A2|SLC26A3|SLC20A1
GO:0051179	localization	biological_process	0.024222	66	LOC420107|LOC101752285|RASL11B|SLC6A4|MFI2|SLC30A8|ADRA2A|TTLL2|CSGALNACT1|FYB|CACNA1I|TNNI2|HPGD|KIAA1024|COL5A2|LOC769716|SLCO2A1|LOC423490|PARP14|KRT6A|KCNT2|LOC420606|SLC1A3|LOC426064|LOC421965|SLC39A2|LOC418424|NMI|MYO7B|STAT1|LOC101750249|LOC101750251|SLC22A13L|CHRNA7|MYO7L3|SLC26A3|TAP1|LOC101747648|TF|CPNE1|LOC768350|SLC45A2|ABCC3|TNRC6C|SLC43A3|TRPC5|KRT19|SEC23A|AFAP1L2|ANTXR1|KIAA1524|…
GO:0048518	positive regulation of biological process	biological_process	0.024743	9	PHYHIPL|LZTS1|LOC101750251|IFIH1|LOC420107|HNF1B|LOC423490|PRICKLE2|KRT6A
GO:0006817	phosphate ion transport	biological_process	0.025014	2	SLC20A1|SLC39A2
GO:0031224	intrinsic to membrane	cellular_component	0.025149	69	NPSR1|TNR|UGGT2|SLC45A2|ABCC3|CMPK2|LOC768350|TAP1|ZCCHC11|SLC26A3|LOC101751395|MYO7L3|SLC22A13L|IFI27L2|ADRB1|KRT19|ISG12-2|TNRC6C|SLC43A3|NDNF|TYRP1|BFSP1|HTR1D|ODZ2|LOC100858654|LOC101752004|VAMP1|TAP2|ANTXR1|KIAA1524|LOC769317|TSPAN13|TMEM178B|BCMO1|CNR1|ZFAND3|GPR162|CCR8|C3AR1|DACH2|TTLL2|ADRA2A|SLC30A8|LOC422993|SLC6A4|RASL11B|COL14A1|LOC420107|SLCO2A1|LOC769716|FRRS1|PEX14|LGR6|HTR1E|SEMA…
GO:0005887	integral to plasma membrane	cellular_component	0.027014	3	SLC6A4|ZFAND3|ATP8A1
GO:0016787	hydrolase activity	molecular_function	0.030443	72	TNR|UGGT2|CASP18|NLRC5|ABCC3|AGBL3|STARD13|BLOC1S5|CZH9ORF3|TAP1|SLC26A3|MYO7L3|LOC768786|MX1|IGF2BP3|HGFAC|KRT19|LZTS1|LRP11|E2F7|TYRP1|KIF18A|LOC100858654|GBP7|LOC428867|PDE1C|TAP2|ARL2BP|SERAC1|PGC|MYH7|ANTXR1|CNR1|ZFAND3|C11ORF52|PHGDH|VTN|GNAT3|CASP7|CPM|PLEKHG7|CAPN8|ADAMTSL1|ENPEP|RASL11B|MASP2|LOC101752285|LOC420107|USP43|COL5A2|FGF14|LOC100858937|GZMA|LOC100857357|LOC100858439|TNNI2|ATP8…
GO:0031226	intrinsic to plasma membrane	cellular_component	0.031789	3	ZFAND3|SLC6A4|ATP8A1
GO:0000975	regulatory region DNA binding	molecular_function	0.032082	2	IRF7|IRF1
GO:0001067	regulatory region nucleic acid binding	molecular_function	0.032082	2	IRF1|IRF7
GO:0048878	chemical homeostasis	biological_process	0.032243	4	TF|CCDC59|MFI2|SLC43A3
GO:0051302	regulation of cell division	biological_process	0.032287	2	ADAMTSL1|MYO7B
GO:0005856	cytoskeleton	cellular_component	0.032379	16	FYB|TNNI2|LOC100858439|MYO7B|LZTS1|PHYHIPL|KRT19|FBXO39|LOC101750251|LOC420107|MYO7L3|KRT6A|MYH7|LOC101752285|ZNF503|BFSP1
GO:0019725	cellular homeostasis	biological_process	0.032542	6	MFI2|SLC43A3|GRXCR1|CCDC59|TF|ERP44
GO:0000910	cytokinesis	biological_process	0.032587	4	TSC22D1|ADAMTSL1|MYO7B|LOC420107
GO:0008219	cell death	biological_process	0.032677	6	CASP18|LOC100858839|COL14A1|IFIH1|MYO7B|ADAMTSL1
GO:0016265	death	biological_process	0.032677	6	COL14A1|LOC100858839|CASP18|ADAMTSL1|IFIH1|MYO7B
GO:0016817	hydrolase activity, acting on acid anhydrides	molecular_function	0.03298	29	PLEKHG7|KIF18A|NLRC5|DDX60|UGGT2|GBP7|LOC420606|ABCC3|LOC101752285|TAP1|MYH7|TAP2|KRT6A|RASL11B|SMC4|LOC420107|MYO7L3|FGF14|MX1|CNR1|MYO7B|LZTS1|KRT19|LOC101750249|C11ORF52|LOC100858439|TUBB6|GNAT3|IFIH1
GO:0042060	wound healing	biological_process	0.033387	6	KRT6A|MYH7|LOC101750251|LOC420107|MYO7L3|FGB
GO:0016818	hydrolase activity, acting on acid anhydrides, in phosphorus-containing anhydrides	molecular_function	0.034087	27	C11ORF52|LOC100858439|IFIH1|TUBB6|GNAT3|MX1|LZTS1|MYO7B|KRT19|LOC101750249|CNR1|KRT6A|RASL11B|LOC101752285|MYH7|TAP1|TAP2|LOC420107|MYO7L3|SMC4|DDX60|PLEKHG7|KIF18A|NLRC5|LOC420606|ABCC3|GBP7
GO:0006810	transport	biological_process	0.035239	62	RASL11B|CPNE1|SLC6A4|TF|LOC101747648|LOC101752285|TAP1|SLC26A3|MYO7L3|CHRNA7|LOC420107|SLC22A13L|TTLL2|CSGALNACT1|ADRA2A|ABCC3|SLC45A2|SLC30A8|MFI2|LOC768350|HPGD|TNNI2|SLC43A3|FYB|TNRC6C|CACNA1I|LOC769716|SEC23A|SLCO2A1|COL5A2|KRT19|TRPC5|VAMP1|LOC101752004|PDE1C|KRT6A|TAP2|PARP14|MYH7|SERAC1|KIAA1524|AFAP1L2|ANTXR1|LOC423490|LOC421965|LOC426064|KCNC2|BFSP1|SLC1A3|LOC420606|KCNT2|LOC423478|ZFAND…
GO:0051234	establishment of localization	biological_process	0.035239	62	LOC420107|CHRNA7|MYO7L3|SLC22A13L|SLC6A4|RASL11B|CPNE1|LOC101752285|TAP1|SLC26A3|LOC101747648|TF|SLC45A2|SLC30A8|ABCC3|MFI2|LOC768350|CSGALNACT1|TTLL2|ADRA2A|FYB|TNRC6C|CACNA1I|SLC43A3|TNNI2|HPGD|KRT19|TRPC5|COL5A2|LOC769716|SLCO2A1|SEC23A|AFAP1L2|ANTXR1|KIAA1524|LOC423490|PDE1C|KRT6A|VAMP1|LOC101752004|SERAC1|MYH7|PARP14|TAP2|LOC420606|KCNT2|LOC423478|KCNC2|LOC426064|LOC421965|BFSP1|SLC1A3|ZFAND…
GO:0071944	cell periphery	cellular_component	0.035451	15	LOC423478|NMI|LOC768350|YF6|TYRP1|CCDC110|KIAA1024|ADRA2A|LOC769716|TNRC6C|ATP8A1|LOC420107|ZCCHC11|ZFAND3|SLC6A4
GO:0043234	protein complex	cellular_component	0.036462	49	LOC100858439|TNRC6C|CKMT1A|TNNI2|TMEM123|GJB1|SEC23A|LOC769716|NEGR1|FBXO39|TRPC5|E2F7|LZTS1|KRT19|FGB|SLC26A3|ZCCHC11|LOC101752285|CPNE1|LAMP3|LOC420107|MYO7L3|CSGALNACT1|LOC768350|BLOC1S5|C11ORF52|ZFAND3|TUBB6|FBLN7|HIST1H2B7L3|ALG9|LOC101750251|LOC101749302|DTX3L|NMI|PHYHIPL|SOGA2|MYO7B|MYH7|KRT6A|HIST1H2B7L1|AFAP1L2|BFSP1|HIST1H2B8|LOC426064|LOC423478|LOC420606|YF6|ZNF503
GO:0005539	glycosaminoglycan binding	molecular_function	0.037133	3	LOC771876|LOC428421|NMI
GO:0043623	cellular protein complex assembly	biological_process	0.038499	9	LOC101750251|PHYHIPL|FGB|KRT6A|MYH7|LOC420107|ANTXR1|MYO7L3|TUBB6
GO:0017111	nucleoside-triphosphatase activity	molecular_function	0.03923	26	LOC420107|MYO7L3|SMC4|KRT6A|RASL11B|LOC101752285|TAP1|MYH7|TAP2|LOC420606|ABCC3|GBP7|DDX60|KIF18A|NLRC5|IFIH1|TUBB6|GNAT3|C11ORF52|LOC100858439|MYO7B|LZTS1|KRT19|LOC101750249|CNR1|MX1
GO:0008272	sulfate transport	biological_process	0.039287	2	SLC26A3|SLC30A8
GO:0015116	sulfate transmembrane transporter activity	molecular_function	0.039287	2	SLC26A3|SLC30A8
GO:0030337	DNA polymerase processivity factor activity	molecular_function	0.039772	1	STAT1
GO:0044459	plasma membrane part	cellular_component	0.040028	7	YF6|ATP8A1|LOC768350|NMI|LOC769716|SLC6A4|ZFAND3
GO:0004375	glycine dehydrogenase (decarboxylating) activity	molecular_function	0.040423	1	GLDC
GO:0016642	oxidoreductase activity, acting on the CH-NH2 group of donors, disulfide as acceptor	molecular_function	0.040423	1	GLDC
GO:0003968	RNA-directed RNA polymerase activity	molecular_function	0.040977	5	ARL2BP|FGF14|STK32A|CNR1|LOC420107
GO:0005335	serotonin:sodium symporter activity	molecular_function	0.040987	1	SLC6A4
GO:0015321	sodium-dependent phosphate transmembrane transporter activity	molecular_function	0.041252	1	SLC39A2
GO:0044341	sodium-dependent phosphate transport	biological_process	0.041252	1	SLC39A2
GO:0000272	polysaccharide catabolic process	biological_process	0.041889	3	PHGDH|SLC26A3|LOC418700
GO:0015833	peptide transport	biological_process	0.042137	1	MYO7L3
GO:0009893	positive regulation of metabolic process	biological_process	0.042233	7	LOC420107|IFIH1|LZTS1|PRICKLE2|HNF1B|KRT6A|LOC101750251
GO:0031325	positive regulation of cellular metabolic process	biological_process	0.042233	7	LZTS1|IFIH1|LOC420107|HNF1B|PRICKLE2|KRT6A|LOC101750251
GO:0046931	pore complex assembly	biological_process	0.042356	1	LOC426064
GO:0016462	pyrophosphatase activity	molecular_function	0.043301	26	MX1|LZTS1|MYO7B|LOC101750249|KRT19|CNR1|C11ORF52|LOC100858439|IFIH1|TUBB6|GNAT3|DDX60|KIF18A|NLRC5|LOC420606|ABCC3|GBP7|KRT6A|RASL11B|TAP1|LOC101752285|MYH7|TAP2|LOC420107|MYO7L3|SMC4
GO:0070011	peptidase activity, acting on L-amino acid peptides	molecular_function	0.043529	22	CPM|CASP18|TYRP1|CAPN8|AGBL3|LOC100858654|ADAMTSL1|CZH9ORF3|LOC428867|ENPEP|MASP2|ARL2BP|PGC|ANTXR1|LOC420107|COL5A2|LOC100858937|HGFAC|CNR1|GZMA|VTN|CASP7
GO:0009288	bacterial-type flagellum	cellular_component	0.043599	3	MYO7B|LOC420107|BLOC1S5
GO:0019861	flagellum	cellular_component	0.043599	3	LOC420107|MYO7B|BLOC1S5
GO:0006826	iron ion transport	biological_process	0.043807	5	LOC101750249|MFI2|RASL11B|TF|BCMO1
GO:0023021	termination of signal transduction	biological_process	0.044148	3	RGS18|LOC101748287|RGS20
GO:0038032	termination of G-protein coupled receptor signaling pathway	biological_process	0.044148	3	RGS18|LOC101748287|RGS20
GO:0045744	negative regulation of G-protein coupled receptor protein signaling pathway	biological_process	0.044148	3	RGS20|RGS18|LOC101748287
GO:0042995	cell projection	cellular_component	0.04418	6	KIAA1524|MYO7B|AFAP1L2|LOC420107|NMI|BLOC1S5
GO:0006979	response to oxidative stress	biological_process	0.045117	2	PXDN|GPX8
GO:0006914	autophagy	biological_process	0.045283	8	SOGA2|LZTS1|BLOC1S5|LOC101750251|AFAP1L2|LOC420107|MYO7L3|KRT6A
GO:0007154	cell communication	biological_process	0.045805	60	CNR1|NMI|ITGB4|TLR2-1|LOC101750206|STAT1|LOC101750249|LOC101748289|RGS20|LOC101750251|ARHGAP24|GNAT3|CISH|HTR7|C3AR1|CCR8|GPR162|LOC420606|ODZ2|HTR1D|EPHA10|LOC769317|MTNR1A|MYH7|LOC418700|PDE1C|KRT6A|PODXL|PIGR|FGB|ADRB1|MX1|LOC101748287|LOC769716|LOC101751815|SLC43A3|ADORA1|IHH|LOC100858439|HTR1E|RGS18|NR5A2|LGR6|ADAMTSL1|LOC768350|ABCC3|STARD13|CAB39L|GCH1|LOC100859155|TLR1LA|PLEKHG7|NPSR1|ADR…
GO:0048585	negative regulation of response to stimulus	biological_process	0.04748	4	LOC101748287|RGS18|RGS20|SLC43A3
GO:0006461	protein complex assembly	biological_process	0.047586	11	KRT6A|MYH7|MYO7L3|ANTXR1|LOC420107|TUBB6|KCNC2|NLRC5|LOC101750251|FGB|PHYHIPL
GO:0070271	protein complex biogenesis	biological_process	0.047586	11	LOC101750251|NLRC5|KCNC2|FGB|PHYHIPL|MYH7|KRT6A|TUBB6|MYO7L3|ANTXR1|LOC420107
GO:0034622	cellular macromolecular complex assembly	biological_process	0.047919	10	PHYHIPL|FGB|CSGALNACT1|LOC101750251|ANTXR1|LOC420107|MYO7L3|TUBB6|KRT6A|MYH7
GO:0010506	regulation of autophagy	biological_process	0.04861	5	LOC101750251|KRT6A|LOC420107|SOGA2|LZTS1
GO:0016757	transferase activity, transferring glycosyl groups	molecular_function	0.04864	11	PARP12|ALG9|CCDC110|ST8SIA1|UGGT2|NDNF|CSGALNACT1|STARD13|PIGZ|PARP14|GYLTL1B
GO:0023052	signaling	biological_process	0.048654	59	LGR6|NR5A2|LOC100858439|RGS18|HTR1E|SLC43A3|ADORA1|IHH|LOC769716|LOC101751815|MX1|LOC101748287|FGB|ADRB1|PIGR|RASL11B|ZCCHC11|MYO7L3|SYNPR|LOC420107|LOC101751512|NPSR1|ADRA2A|TLR1LA|PLEKHG7|STARD13|ABCC3|GCH1|CAB39L|LOC100859155|ADAMTSL1|LOC768350|CCR8|GPR162|C3AR1|GNAT3|HTR7|CISH|LOC101750251|RGS20|ARHGAP24|STAT1|LOC101750249|LOC101748289|NMI|CNR1|TLR2-1|LOC101750206|LOC418700|KRT6A|PDE1C|PODXL|…
GO:0008013	beta-catenin binding	molecular_function	0.048662	2	LOC101751815|LOC418700
GO:0016747	transferase activity, transferring acyl groups other than amino-acyl groups	molecular_function	0.048785	7	SORBS2|NAT8|SMC4|ADRA2A|LOC101749302|MOGAT1|DGAT2
GO:0032991	macromolecular complex	cellular_component	0.048867	58	NPSR1|CSGALNACT1|BLOC1S5|LOC768350|CPNE1|ZCCHC11|LOC101752285|SLC26A3|LOC420107|MYO7L3|LAMP3|SEC23A|LOC769716|FBXO39|NEGR1|GJB1|LOC100858937|LZTS1|KRT19|FGB|TRPC5|PEX14|E2F7|LOC100858439|TMEM123|TNRC6C|CACNA1I|TNNI2|CKMT1A|LOC426064|BFSP1|HIST1H2B8|LOC420606|YF6|ZNF503|LOC423478|LOC101750363|KRT6A|MYH7|TAP2|AFAP1L2|HIST1H2B7L1|LOC101749302|DTX3L|ALG9|ARHGAP24|LOC101750251|SOGA2|MYO7B|LOC101748289…
GO:0004483	mRNA (nucleoside-2'-O-)-methyltransferase activity	molecular_function	0.049183	1	CNR1

## Sheet: Table S10
Table S10 Validation of RNA-seq results by using qPCR
Gene	Expression			P
	method	log2FoldChange	SE
FGF14	RNA-seq	1.7054	0.13404	4.5987e-06
	qPCR	1.54468	0.157847	0.002
TCONS_00181492	RNA-seq	1.9114	0.08521	1.7786e-06
	qPCR	0.842679	0.0907886	0.029
COL25A1	RNA-seq	2.6317	0.13292	1.9639e-05
	qPCR	0.68623	0.0649679	0.037
TCONS_03234147	RNA-seq	2.81	0.1191	0.00016022
	qPCR	1.84631	0.0792943	0.015
GRXCR1	RNA-seq	1.7948	0.052	4.8013e-05
	qPCR	0.517163	0.035519	0.005
TCONS_03123639	RNA-seq	3.4014	0.09271	5.8878e-07
	qPCR	2.90419	0.257919	0.042
GPX8	RNA-seq	-0.97741	0.07624	0.0056715
	qPCR	-1.97326	0.17938	0.045
TCONS_01464392	RNA-seq	-0.68028	0.00943	0.0055932
	qPCR	-3.87721	0.131696	0.048
